# Supplementary material for: Cinnarizinium bis­(p-toluene­sulfonate) dihydrate
Source: Acta Crystallogr Sect E Struct Rep Online. 2013 Mar 6;69(Pt 4):o485–6. doi: 10.1107/S1600536813003991 (PMC3629520; doi:10.1107/S1600536813003991)
Supplement: Supplementary file 1 [file e-69-0o485-sup1.cif]

##############################################################################
#                                                                            #
# This CIF contains the data in a paper accepted for publication in          #
# Acta Crystallographica Section E. It conforms to the requirements of       #
# Notes for Authors for Acta Crystallographica Section E, and has been       #
# peer reviewed under the auspices of the IUCr Commission on Journals.       #
#                                                                            #
# Full details of the Crystallographic Information File format               #
# are given in the paper "The Crystallographic Information File (CIF):       #
# a New Standard Archive File for Crystallography" by S. R. Hall, F. H.      #
# Allen and I. D. Brown [Acta Cryst. (1991), A47, 655-685].                  #
#                                                                            #
# The current version of the core CIF dictionary is obtainable from          #
# ftp://ftp.iucr.org/pub/cif_core.dic.                                       #
#                                                                            #
# Software is freely available for graphical display of the structure(s)     #
# in this CIF. For information consult the CIF software page                 #
# http://www.iucr.org/resources/cif/software.                                #
#                                                                            #
# This file may be used for bona fide research purposes within the           #
# scientific community so long as proper attribution is given to the journal # 
# article from which it was obtained.                                        #
#                                                                            #
##############################################################################
data_global
_audit_creation_method     SHELXL-97
_journal_date_recd_electronic     2013-01-18
_journal_date_accepted     2013-02-08
_journal_name_full     'Acta Crystallographica, Section E'
_journal_year     2013
_journal_volume     69
_journal_issue      4
_journal_page_first     o485
_journal_page_last     o486
_journal_paper_category     QO
_journal_paper_doi     10.1107/S1600536813003991
_journal_coeditor_code     LH5578
_publ_contact_author_name     'Jasinski, Jerry P.'
_publ_contact_author_address
;
Department of Chemistry
Keene State College
229 Main Street
Keene, New Hampshire 03435, USA
;
_publ_contact_author_email     jjasinski@keene.edu
_publ_contact_author_fax     ?
_publ_contact_author_phone     '603 358-2563'
_publ_section_title
;
Cinnarizinium bis(<i>p</i>-toluenesulfonate) dihydrate
;
loop_
    _publ_author_name
    _publ_author_address
    'Kavitha, C.N.'
;
Department of Studies in Chemistry
University of Mysore
Manasagangotri, Mysore 570 006, India
;
    'Butcher, Ray J.'
;
Department of Chemistry
Howard University
525 College Street NW
Washington, DC 20059, USA
;
    'Jasinski, Jerry P.'
;
Department of Chemistry
Keene State College
229 Main Street
Keene, NH 03435-2001, USA
;
    'Yathirajan, H. S.'
;
Department of Studies in Chemistry
University of Mysore
Manasagangotri, Mysore 570 006, India
;
    'Dayananda, A. S.'
;
Department of Studies in Chemistry
University of Mysore
Manasagangotri, Mysore 570 006, India
;
data_I
_chemical_name_systematic
;
1-Benzhydryl-4-cinnamylpiperazine-1,4-diium bis(<i>p</i>-toluenesulfonate)
dihydrate
;
_chemical_name_common
;
Cinnarizinium bis(<i>p</i>-toluenesulfonate) dihydrate
;
_chemical_formula_moiety     'C26 H30 N2 2+, 2(C7 H7 O3 S -), 2(H2 O)'
_chemical_formula_sum     'C40 H48 N2 O8 S2'
_chemical_formula_iupac     'C26 H30 N2 2+, 2C7 H7 O3 S -, 2H2 O'
_chemical_formula_weight     748.92
_chemical_melting_point     ?
_symmetry_cell_setting     monoclinic
_symmetry_space_group_name_H-M     'P 21/n'
_symmetry_space_group_name_Hall     '-P 2yn'
loop_
    _symmetry_equiv_pos_as_xyz
    'x, y, z'
    '-x+1/2, y+1/2, -z+1/2'
    '-x, -y, -z'
    'x-1/2, -y-1/2, z-1/2'
_cell_length_a     10.0845(2)
_cell_length_b     14.6026(3)
_cell_length_c     25.8591(6)
_cell_angle_alpha     90.00
_cell_angle_beta     93.414(2)
_cell_angle_gamma     90.00
_cell_volume     3801.25(14)
_cell_formula_units_Z     4
_cell_measurement_reflns_used     7892
_cell_measurement_theta_min     3.0237
_cell_measurement_theta_max     75.4882
_cell_measurement_temperature     100(2)
_exptl_crystal_description     'triangular prism'
_exptl_crystal_colour     colorless
_exptl_crystal_size_max     0.47
_exptl_crystal_size_mid     0.28
_exptl_crystal_size_min     0.17
_exptl_crystal_density_diffrn     1.309
_exptl_crystal_density_meas     ?
_exptl_crystal_density_method     'not measured'
_exptl_crystal_F_000     1592
_exptl_absorpt_coefficient_mu     1.720
_exptl_absorpt_correction_type     multi-scan
_exptl_absorpt_process_details
;
(CrysAlis PRO and CrysAlis RED; Agilent, 2012)
;
_exptl_absorpt_correction_T_min     0.70513
_exptl_absorpt_correction_T_max     1.00000
_exptl_special_details
;
;
_diffrn_ambient_temperature     100(2)
_diffrn_radiation_type     CuK\a
_diffrn_radiation_wavelength     1.54184
_diffrn_radiation_source     'Enhance (Cu) X-ray Source'
_diffrn_radiation_monochromator     graphite
_diffrn_measurement_device_type     'Agilent Xcalibur Ruby Gemini'
_diffrn_measurement_method     '\w scans'
_diffrn_detector_area_resol_mean     10.5081
_diffrn_reflns_number     14591
_diffrn_reflns_av_R_equivalents     0.0327
_diffrn_reflns_av_sigmaI/netI     0.0375
_diffrn_reflns_theta_min     3.42
_diffrn_reflns_theta_max     75.67
_diffrn_reflns_theta_full     75.67
_diffrn_measured_fraction_theta_max     0.970
_diffrn_measured_fraction_theta_full     0.970
_diffrn_reflns_limit_h_min     -12
_diffrn_reflns_limit_h_max     9
_diffrn_reflns_limit_k_min     -12
_diffrn_reflns_limit_k_max     18
_diffrn_reflns_limit_l_min     -32
_diffrn_reflns_limit_l_max     31
_refine_special_details
;
Refinement of <i>F</i>^2^ against ALL reflections. The weighted <i>R</i>-factor
<i>wR</i> and goodness of fit <i>S</i> are based on <i>F</i>^2^, conventional
<i>R</i>-factors <i>R</i> are based on <i>F</i>, with <i>F</i> set to zero for
negative <i>F</i>^2^. The threshold expression of <i>F</i>^2^ >
\s(<i>F</i>^2^) is used only for calculating <i>R</i>-factors(gt) <i>etc</i>.
and is not relevant to the choice of reflections for refinement.
<i>R</i>-factors based on <i>F</i>^2^ are statistically about twice as large
as those based on <i>F</i>, and <i>R</i>- factors based on ALL data will be
even larger.
;
_reflns_number_total     7666
_reflns_number_gt     7051
_reflns_threshold_expression     I>2\s(I)
_refine_ls_structure_factor_coef     Fsqd
_refine_ls_matrix_type     full
_refine_ls_R_factor_all     0.0572
_refine_ls_R_factor_gt     0.0535
_refine_ls_wR_factor_gt     0.1371
_refine_ls_wR_factor_ref     0.1402
_refine_ls_goodness_of_fit_ref     1.060
_refine_ls_restrained_S_all     1.060
_refine_ls_number_reflns     7666
_refine_ls_number_parameters     541
_refine_ls_number_restraints     0
_refine_ls_hydrogen_treatment     mixed
_refine_ls_weighting_scheme     calc
_refine_ls_weighting_details
         'calc w=1/[\s^2^(Fo^2^)+(0.0664P)^2^+2.4545P] where P=(Fo^2^+2Fc^2^)/3'
_atom_sites_solution_hydrogens     geom
_atom_sites_solution_primary     direct
_atom_sites_solution_secondary     difmap
_refine_ls_shift/su_max     0.001
_refine_ls_shift/su_mean     0.000
_refine_diff_density_max     0.598
_refine_diff_density_min     -0.373
_refine_ls_extinction_method     none
_refine_ls_extinction_coef     ?
loop_
    _atom_type_symbol
    _atom_type_description
    _atom_type_scat_dispersion_real
    _atom_type_scat_dispersion_imag
    _atom_type_scat_source
    'C' 'C' 0.0181 0.0091
                         'International Tables Vol C Tables 4.2.6.8 and 6.1.1.4'
    'H' 'H' 0.0000 0.0000
                         'International Tables Vol C Tables 4.2.6.8 and 6.1.1.4'
    'N' 'N' 0.0311 0.0180
                         'International Tables Vol C Tables 4.2.6.8 and 6.1.1.4'
    'O' 'O' 0.0492 0.0322
                         'International Tables Vol C Tables 4.2.6.8 and 6.1.1.4'
    'S' 'S' 0.3331 0.5567
                         'International Tables Vol C Tables 4.2.6.8 and 6.1.1.4'
_computing_data_collection     'CrysAlis PRO (Agilent, 2012)'
_computing_cell_refinement     'CrysAlis PRO (Agilent, 2012)'
_computing_data_reduction     'CrysAlis PRO (Agilent, 2012)'
_computing_structure_solution     'SHELXS97 (Sheldrick, 2008)'
_computing_structure_refinement     'SHELXL97 (Sheldrick, 2008)'
_computing_molecular_graphics     'SHELXTL (Sheldrick, 2008)'
_computing_publication_material     'SHELXTL (Sheldrick, 2008)'
loop_
    _atom_site_type_symbol
    _atom_site_label
    _atom_site_fract_x
    _atom_site_fract_y
    _atom_site_fract_z
    _atom_site_U_iso_or_equiv
    _atom_site_adp_type
    _atom_site_calc_flag
    _atom_site_refinement_flags
    _atom_site_occupancy
    _atom_site_symmetry_multiplicity
    _atom_site_disorder_assembly
    _atom_site_disorder_group
    N N1 0.65374(16) 0.31271(11) 0.56450(6) 0.0214(3) Uani d . 1 1 . .
    N N2 0.76219(17) 0.49893(11) 0.56859(6) 0.0266(3) Uani d . 1 1 . .
    C C1 0.72326(19) 0.35115(13) 0.61278(7) 0.0242(4) Uani d . 1 1 . .
    H H1A 0.8187 0.3349 0.6136 0.029 Uiso calc R 1 1 . .
    H H1B 0.6851 0.3237 0.6436 0.029 Uiso calc R 1 1 . .
    C C2 0.70870(19) 0.45477(13) 0.61469(7) 0.0240(4) Uani d . 1 1 . .
    H H2A 0.6136 0.4707 0.6163 0.029 Uiso calc R 1 1 . .
    H H2B 0.7566 0.4785 0.6464 0.029 Uiso calc R 1 1 . .
    C C3 0.6939(2) 0.46042(14) 0.52066(7) 0.0288(4) Uani d . 1 1 . .
    H H3A 0.7316 0.4884 0.4899 0.035 Uiso calc R 1 1 . .
    H H3B 0.5983 0.4759 0.5199 0.035 Uiso calc R 1 1 . .
    C C4 0.7099(2) 0.35766(14) 0.51847(7) 0.0287(4) Uani d . 1 1 . .
    H H4A 0.6639 0.3340 0.4863 0.034 Uiso calc R 1 1 . .
    H H4B 0.8054 0.3423 0.5176 0.034 Uiso calc R 1 1 . .
    C C5 0.67147(19) 0.20872(13) 0.56135(8) 0.0253(4) Uani d . 1 1 . .
    H H5A 0.7685 0.1970 0.5586 0.030 Uiso calc R 1 1 . .
    C C6 0.6320(2) 0.16318(13) 0.61093(8) 0.0265(4) Uani d . 1 1 . .
    C C7 0.5008(2) 0.14981(14) 0.62210(9) 0.0327(4) Uani d . 1 1 . .
    H H7A 0.4311 0.1701 0.5985 0.039 Uiso calc R 1 1 . .
    C C8 0.4715(3) 0.10679(17) 0.66771(10) 0.0445(6) Uani d . 1 1 . .
    H H8A 0.3815 0.0978 0.6754 0.053 Uiso calc R 1 1 . .
    C C9 0.5728(3) 0.07656(17) 0.70246(10) 0.0502(7) Uani d . 1 1 . .
    H H9A 0.5521 0.0469 0.7337 0.060 Uiso calc R 1 1 . .
    C C10 0.7033(3) 0.08991(18) 0.69133(10) 0.0491(6) Uani d . 1 1 . .
    H H10A 0.7728 0.0693 0.7149 0.059 Uiso calc R 1 1 . .
    C C11 0.7335(2) 0.13331(15) 0.64591(9) 0.0370(5) Uani d . 1 1 . .
    H H11A 0.8236 0.1428 0.6385 0.044 Uiso calc R 1 1 . .
    C C12 0.6004(2) 0.16984(13) 0.51271(7) 0.0260(4) Uani d . 1 1 . .
    C C13 0.4735(2) 0.19524(16) 0.49385(9) 0.0391(5) Uani d . 1 1 . .
    H H13A 0.4276 0.2424 0.5107 0.047 Uiso calc R 1 1 . .
    C C14 0.4132(3) 0.15240(17) 0.45060(10) 0.0422(5) Uani d . 1 1 . .
    H H14A 0.3269 0.1706 0.4379 0.051 Uiso calc R 1 1 . .
    C C15 0.4790(3) 0.08314(15) 0.42614(8) 0.0372(5) Uani d . 1 1 . .
    H H15A 0.4376 0.0530 0.3969 0.045 Uiso calc R 1 1 . .
    C C16 0.6051(3) 0.05796(15) 0.44440(9) 0.0385(5) Uani d . 1 1 . .
    H H16A 0.6504 0.0104 0.4277 0.046 Uiso calc R 1 1 . .
    C C17 0.6659(2) 0.10176(14) 0.48701(8) 0.0315(4) Uani d . 1 1 . .
    H H17A 0.7536 0.0849 0.4988 0.038 Uiso calc R 1 1 . .
    C C18 0.7481(2) 0.60194(14) 0.56963(8) 0.0338(5) Uani d . 1 1 . .
    H H18A 0.7788 0.6277 0.5370 0.041 Uiso calc R 1 1 . .
    H H18B 0.6532 0.6180 0.5717 0.041 Uiso calc R 1 1 . .
    C C19 0.8262(2) 0.64383(14) 0.61442(8) 0.0312(4) Uani d . 1 1 . .
    H H19A 0.9187 0.6317 0.6187 0.037 Uiso calc R 1 1 . .
    C C20 0.7705(2) 0.69750(15) 0.64845(8) 0.0315(4) Uani d . 1 1 . .
    H H20A 0.6764 0.7021 0.6456 0.038 Uiso calc R 1 1 . .
    C C21 0.8404(2) 0.75044(14) 0.69008(8) 0.0305(4) Uani d . 1 1 . .
    C C22 0.9735(2) 0.73627(16) 0.70559(9) 0.0360(5) Uani d . 1 1 . .
    H H22A 1.0225 0.6896 0.6896 0.043 Uiso calc R 1 1 . .
    C C23 1.0346(3) 0.78994(19) 0.74422(10) 0.0438(6) Uani d . 1 1 . .
    H H23A 1.1251 0.7793 0.7549 0.053 Uiso calc R 1 1 . .
    C C24 0.9647(3) 0.85916(18) 0.76743(9) 0.0474(6) Uani d . 1 1 . .
    H H24A 1.0071 0.8964 0.7936 0.057 Uiso calc R 1 1 . .
    C C25 0.8337(3) 0.87308(18) 0.75206(9) 0.0487(6) Uani d . 1 1 . .
    H H25A 0.7854 0.9203 0.7678 0.058 Uiso calc R 1 1 . .
    C C26 0.7715(3) 0.81953(18) 0.71422(9) 0.0405(5) Uani d . 1 1 . .
    H H26A 0.6804 0.8297 0.7044 0.049 Uiso calc R 1 1 . .
    S S1B 1.10167(7) 0.22582(6) 0.55532(5) 0.0278(2) Uani d P 0.793(3) 1 A 1
    O O1B 1.16096(19) 0.31402(13) 0.54245(8) 0.0344(5) Uani d P 0.793(3) 1 A 1
    O O2B 0.9784(3) 0.2394(3) 0.58013(13) 0.0404(7) Uani d P 0.793(3) 1 A 1
    O O3B 1.1951(2) 0.16581(15) 0.58372(8) 0.0395(5) Uani d P 0.793(3) 1 A 1
    C C1B 1.0592(4) 0.1723(3) 0.4955(2) 0.0299(9) Uani d P 0.793(3) 1 A 1
    C C2B 0.9819(4) 0.2188(2) 0.45755(16) 0.0297(7) Uani d P 0.793(3) 1 A 1
    H H2BA 0.9573 0.2808 0.4629 0.036 Uiso calc PR 0.793(3) 1 A 1
    C C3B 0.9407(4) 0.1743(3) 0.41185(16) 0.0316(8) Uani d P 0.793(3) 1 A 1
    H H3BA 0.8864 0.2056 0.3863 0.038 Uiso calc PR 0.793(3) 1 A 1
    C C4B 0.9788(5) 0.0836(3) 0.4034(2) 0.0344(10) Uani d P 0.793(3) 1 A 1
    C C5B 1.0551(5) 0.0398(3) 0.44126(19) 0.0583(12) Uani d P 0.793(3) 1 A 1
    H H5BA 1.0808 -0.0220 0.4361 0.070 Uiso calc PR 0.793(3) 1 A 1
    C C6B 1.0959(5) 0.0837(3) 0.48724(19) 0.0547(12) Uani d P 0.793(3) 1 A 1
    H H6BA 1.1494 0.0521 0.5129 0.066 Uiso calc PR 0.793(3) 1 A 1
    C C7B 0.9309(5) 0.0331(3) 0.35407(16) 0.0435(9) Uani d P 0.793(3) 1 A 1
    H H7BA 0.9093 -0.0303 0.3626 0.065 Uiso calc PR 0.793(3) 1 A 1
    H H7BB 1.0010 0.0338 0.3294 0.065 Uiso calc PR 0.793(3) 1 A 1
    H H7BC 0.8515 0.0635 0.3386 0.065 Uiso calc PR 0.793(3) 1 A 1
    S S1C 1.0840(4) 0.2469(3) 0.53724(19) 0.0396(10) Uiso d P 0.207(3) 1 A 2
    O O1C 1.0619(9) 0.3411(7) 0.5240(4) 0.049(2) Uiso d P 0.207(3) 1 A 2
    O O2C 0.9917(16) 0.2132(10) 0.5773(6) 0.045(4) Uiso d P 0.207(3) 1 A 2
    O O3C 1.2223(8) 0.2279(6) 0.5563(3) 0.040(2) Uiso d P 0.207(3) 1 A 2
    C C1C 1.0485(19) 0.1819(12) 0.4812(6) 0.021(4) Uiso d P 0.207(3) 1 A 2
    C C2C 0.9489(14) 0.2030(10) 0.4471(7) 0.025(4) Uiso d P 0.207(3) 1 A 2
    H H2CA 0.8965 0.2557 0.4529 0.030 Uiso calc PR 0.207(3) 1 A 2
    C C3C 0.9204(18) 0.1512(12) 0.4045(7) 0.030(5) Uiso d P 0.207(3) 1 A 2
    H H3CA 0.8484 0.1708 0.3818 0.036 Uiso calc PR 0.207(3) 1 A 2
    C C4C 0.985(2) 0.0736(14) 0.3910(7) 0.027(5) Uiso d P 0.207(3) 1 A 2
    C C5C 1.1030(12) 0.0533(9) 0.4276(5) 0.027(3) Uiso d P 0.207(3) 1 A 2
    H H5CA 1.1600 0.0039 0.4199 0.033 Uiso calc PR 0.207(3) 1 A 2
    C C6C 1.1315(13) 0.1042(10) 0.4720(5) 0.031(3) Uiso d P 0.207(3) 1 A 2
    H H6CA 1.2034 0.0883 0.4957 0.037 Uiso calc PR 0.207(3) 1 A 2
    C C7C 0.9595(19) 0.0133(13) 0.3475(8) 0.040(5) Uiso d P 0.207(3) 1 A 2
    H H7CA 1.0430 -0.0145 0.3380 0.060 Uiso calc PR 0.207(3) 1 A 2
    H H7CB 0.9202 0.0483 0.3181 0.060 Uiso calc PR 0.207(3) 1 A 2
    H H7CC 0.8977 -0.0349 0.3569 0.060 Uiso calc PR 0.207(3) 1 A 2
    S S1A 0.33646(5) 0.58716(3) 0.629055(18) 0.02690(13) Uani d . 1 1 . .
    O O1A 0.43410(19) 0.60649(13) 0.59122(6) 0.0434(4) Uani d . 1 1 . .
    O O2A 0.20127(17) 0.60346(11) 0.60795(7) 0.0444(4) Uani d . 1 1 . .
    O O3A 0.35469(18) 0.49646(10) 0.65172(6) 0.0378(4) Uani d . 1 1 . .
    C C1A 0.36629(19) 0.66653(14) 0.68031(8) 0.0263(4) Uani d . 1 1 . .
    C C2A 0.3782(2) 0.75874(15) 0.66805(8) 0.0310(4) Uani d . 1 1 . .
    H H2AA 0.3725 0.7778 0.6329 0.037 Uiso calc R 1 1 . .
    C C3A 0.3983(2) 0.82273(15) 0.70733(9) 0.0342(5) Uani d . 1 1 . .
    H H3AA 0.4051 0.8858 0.6988 0.041 Uiso calc R 1 1 . .
    C C4A 0.4086(2) 0.79587(16) 0.75925(9) 0.0345(5) Uani d . 1 1 . .
    C C5A 0.3980(2) 0.70304(17) 0.77068(8) 0.0385(5) Uani d . 1 1 . .
    H H5AA 0.4057 0.6836 0.8058 0.046 Uiso calc R 1 1 . .
    C C6A 0.3765(2) 0.63828(15) 0.73161(8) 0.0349(5) Uani d . 1 1 . .
    H H6AA 0.3689 0.5752 0.7400 0.042 Uiso calc R 1 1 . .
    C C7A 0.4288(3) 0.86573(19) 0.80187(10) 0.0494(6) Uani d . 1 1 . .
    H H7AA 0.4444 0.8343 0.8352 0.074 Uiso calc R 1 1 . .
    H H7AB 0.3495 0.9042 0.8029 0.074 Uiso calc R 1 1 . .
    H H7AC 0.5058 0.9041 0.7953 0.074 Uiso calc R 1 1 . .
    O O1W 0.40391(15) 0.37324(11) 0.57489(7) 0.0343(3) Uani d . 1 1 . .
    O O2W 1.02377(19) 0.47283(15) 0.57219(10) 0.0560(5) Uani d . 1 1 . .
    H H1N 0.574(3) 0.3282(18) 0.5665(9) 0.027(6) Uiso d . 1 1 . .
    H H2N 0.857(3) 0.487(2) 0.5673(11) 0.039(7) Uiso d . 1 1 . .
    H H1W1 0.330(3) 0.348(2) 0.5678(11) 0.042(8) Uiso d . 1 1 . .
    H H1W2 0.379(4) 0.409(3) 0.6016(15) 0.070(11) Uiso d . 1 1 . .
    H H2W1 1.082(3) 0.512(3) 0.5843(13) 0.057(9) Uiso d . 1 1 . .
    H H2W2 1.056(4) 0.422(3) 0.5652(16) 0.081(13) Uiso d . 1 1 . .
loop_
    _atom_site_aniso_label
    _atom_site_aniso_U_11
    _atom_site_aniso_U_22
    _atom_site_aniso_U_33
    _atom_site_aniso_U_12
    _atom_site_aniso_U_13
    _atom_site_aniso_U_23
    N1 0.0199(7) 0.0216(7) 0.0226(7) 0.0008(6) 0.0003(6) -0.0043(6)
    N2 0.0293(9) 0.0253(8) 0.0249(8) -0.0070(7) 0.0004(6) -0.0010(6)
    C1 0.0274(9) 0.0227(9) 0.0221(8) -0.0004(7) -0.0019(7) -0.0025(7)
    C2 0.0262(9) 0.0232(9) 0.0228(8) -0.0033(7) 0.0022(7) -0.0021(7)
    C3 0.0340(10) 0.0298(10) 0.0221(9) -0.0090(8) -0.0013(7) 0.0005(7)
    C4 0.0329(10) 0.0314(10) 0.0219(9) -0.0042(8) 0.0029(7) -0.0038(7)
    C5 0.0235(9) 0.0221(9) 0.0302(9) 0.0035(7) 0.0005(7) -0.0051(7)
    C6 0.0327(10) 0.0179(8) 0.0288(9) 0.0018(7) 0.0002(8) -0.0056(7)
    C7 0.0369(11) 0.0230(9) 0.0383(11) 0.0017(8) 0.0024(9) -0.0066(8)
    C8 0.0534(14) 0.0318(11) 0.0501(14) -0.0093(10) 0.0187(11) -0.0117(10)
    C9 0.086(2) 0.0338(12) 0.0317(11) -0.0092(13) 0.0073(12) 0.0006(9)
    C10 0.0692(18) 0.0359(12) 0.0404(13) 0.0005(12) -0.0119(12) 0.0078(10)
    C11 0.0433(12) 0.0283(10) 0.0384(11) 0.0027(9) -0.0053(9) 0.0008(9)
    C12 0.0320(10) 0.0203(8) 0.0258(9) -0.0018(7) 0.0015(7) -0.0024(7)
    C13 0.0416(12) 0.0324(11) 0.0421(12) 0.0089(9) -0.0077(10) -0.0143(9)
    C14 0.0473(13) 0.0342(12) 0.0430(12) 0.0018(10) -0.0160(10) -0.0033(10)
    C15 0.0593(14) 0.0248(10) 0.0265(10) -0.0090(9) -0.0065(9) -0.0032(8)
    C16 0.0542(14) 0.0263(10) 0.0357(11) -0.0004(10) 0.0067(10) -0.0095(9)
    C17 0.0357(11) 0.0236(9) 0.0353(10) 0.0020(8) 0.0025(8) -0.0034(8)
    C18 0.0445(12) 0.0244(10) 0.0322(10) -0.0104(9) -0.0014(9) 0.0035(8)
    C19 0.0351(11) 0.0249(9) 0.0332(10) -0.0079(8) -0.0006(8) 0.0012(8)
    C20 0.0311(10) 0.0291(10) 0.0340(10) -0.0044(8) -0.0008(8) 0.0046(8)
    C21 0.0359(11) 0.0282(10) 0.0277(9) -0.0058(8) 0.0035(8) 0.0045(8)
    C22 0.0381(12) 0.0342(11) 0.0358(11) -0.0030(9) 0.0027(9) 0.0026(9)
    C23 0.0398(12) 0.0524(14) 0.0383(12) -0.0159(11) -0.0046(10) 0.0085(11)
    C24 0.0742(18) 0.0438(13) 0.0240(10) -0.0242(13) 0.0012(11) -0.0018(9)
    C25 0.0776(19) 0.0396(13) 0.0300(11) 0.0034(13) 0.0120(11) -0.0027(10)
    C26 0.0450(13) 0.0441(13) 0.0328(11) 0.0052(10) 0.0062(9) 0.0029(10)
    S1B 0.0196(3) 0.0276(4) 0.0365(5) -0.0009(2) 0.0041(3) -0.0067(4)
    O1B 0.0331(10) 0.0299(10) 0.0401(10) -0.0039(8) 0.0021(8) -0.0060(8)
    O2B 0.0266(12) 0.0406(17) 0.0543(16) -0.0023(12) 0.0052(9) -0.0097(13)
    O3B 0.0348(10) 0.0405(11) 0.0424(11) 0.0038(9) -0.0033(8) -0.0013(9)
    C1B 0.0223(16) 0.0286(18) 0.039(2) 0.0009(11) -0.0007(16) -0.0018(17)
    C2B 0.0306(17) 0.0229(15) 0.0367(19) 0.0002(15) 0.0111(14) -0.0021(14)
    C3B 0.0325(18) 0.0293(19) 0.034(2) 0.0030(16) 0.0089(14) 0.0048(16)
    C4B 0.042(2) 0.029(2) 0.032(2) -0.0064(13) -0.0009(17) -0.0062(17)
    C5B 0.073(3) 0.0317(18) 0.068(3) 0.019(2) -0.019(2) -0.0175(18)
    C6B 0.058(3) 0.039(2) 0.063(3) 0.0226(19) -0.024(2) -0.016(2)
    C7B 0.056(3) 0.036(2) 0.0380(19) -0.0036(19) 0.0014(18) -0.0039(16)
    S1A 0.0314(3) 0.0229(2) 0.0258(2) 0.00075(17) -0.00353(18) 0.00027(17)
    O1A 0.0562(10) 0.0478(10) 0.0265(7) -0.0112(8) 0.0058(7) -0.0046(7)
    O2A 0.0397(9) 0.0308(8) 0.0600(11) 0.0026(7) -0.0186(8) -0.0113(7)
    O3A 0.0590(10) 0.0248(7) 0.0296(7) 0.0073(7) 0.0030(7) 0.0010(6)
    C1A 0.0259(9) 0.0245(9) 0.0280(9) 0.0002(7) -0.0007(7) -0.0016(7)
    C2A 0.0352(11) 0.0284(10) 0.0290(10) -0.0043(8) -0.0015(8) 0.0022(8)
    C3A 0.0355(11) 0.0253(10) 0.0412(11) -0.0051(8) -0.0029(9) -0.0014(8)
    C4A 0.0304(10) 0.0373(11) 0.0352(11) 0.0000(9) -0.0021(8) -0.0079(9)
    C5A 0.0487(13) 0.0400(12) 0.0262(10) 0.0022(10) -0.0023(9) 0.0009(9)
    C6A 0.0449(12) 0.0298(10) 0.0296(10) 0.0002(9) -0.0009(9) 0.0034(8)
    C7A 0.0599(16) 0.0458(14) 0.0418(13) -0.0028(12) -0.0042(11) -0.0141(11)
    O1W 0.0231(7) 0.0317(8) 0.0483(9) 0.0003(6) 0.0047(6) -0.0126(7)
    O2W 0.0312(9) 0.0375(10) 0.0971(17) -0.0067(8) -0.0143(10) -0.0064(10)
_geom_special_details
;
 All esds (except the esd in the dihedral angle between two l.s. planes)
 are estimated using the full covariance matrix.  The cell esds are taken
 into account individually in the estimation of esds in distances, angles
 and torsion angles; correlations between esds in cell parameters are only
 used when they are defined by crystal symmetry.  An approximate (isotropic)
 treatment of cell esds is used for estimating esds involving l.s. planes.
;
loop_
    _geom_bond_atom_site_label_1
    _geom_bond_atom_site_label_2
    _geom_bond_site_symmetry_2
    _geom_bond_distance
    _geom_bond_publ_flag
    N1 C4 . 1.500(2) ?
    N1 C1 . 1.504(2) ?
    N1 C5 . 1.532(2) ?
    N1 H1N . 0.84(3) ?
    N2 C2 . 1.485(2) ?
    N2 C3 . 1.492(2) ?
    N2 C18 . 1.511(3) ?
    N2 H2N . 0.98(3) ?
    C1 C2 . 1.521(3) ?
    C1 H1A . 0.9900 ?
    C1 H1B . 0.9900 ?
    C2 H2A . 0.9900 ?
    C2 H2B . 0.9900 ?
    C3 C4 . 1.511(3) ?
    C3 H3A . 0.9900 ?
    C3 H3B . 0.9900 ?
    C4 H4A . 0.9900 ?
    C4 H4B . 0.9900 ?
    C5 C6 . 1.518(3) ?
    C5 C12 . 1.520(3) ?
    C5 H5A . 1.0000 ?
    C6 C7 . 1.385(3) ?
    C6 C11 . 1.395(3) ?
    C7 C8 . 1.384(3) ?
    C7 H7A . 0.9500 ?
    C8 C9 . 1.391(4) ?
    C8 H8A . 0.9500 ?
    C9 C10 . 1.378(4) ?
    C9 H9A . 0.9500 ?
    C10 C11 . 1.384(4) ?
    C10 H10A . 0.9500 ?
    C11 H11A . 0.9500 ?
    C12 C17 . 1.385(3) ?
    C12 C13 . 1.392(3) ?
    C13 C14 . 1.390(3) ?
    C13 H13A . 0.9500 ?
    C14 C15 . 1.384(4) ?
    C14 H14A . 0.9500 ?
    C15 C16 . 1.379(4) ?
    C15 H15A . 0.9500 ?
    C16 C17 . 1.385(3) ?
    C16 H16A . 0.9500 ?
    C17 H17A . 0.9500 ?
    C18 C19 . 1.492(3) ?
    C18 H18A . 0.9900 ?
    C18 H18B . 0.9900 ?
    C19 C20 . 1.328(3) ?
    C19 H19A . 0.9500 ?
    C20 C21 . 1.471(3) ?
    C20 H20A . 0.9500 ?
    C21 C22 . 1.393(3) ?
    C21 C26 . 1.394(3) ?
    C22 C23 . 1.385(3) ?
    C22 H22A . 0.9500 ?
    C23 C24 . 1.389(4) ?
    C23 H23A . 0.9500 ?
    C24 C25 . 1.372(4) ?
    C24 H24A . 0.9500 ?
    C25 C26 . 1.375(4) ?
    C25 H25A . 0.9500 ?
    C26 H26A . 0.9500 ?
    S1B O2B . 1.446(3) ?
    S1B O3B . 1.454(2) ?
    S1B O1B . 1.467(2) ?
    S1B C1B . 1.764(5) ?
    C1B C6B . 1.366(5) ?
    C1B C2B . 1.393(6) ?
    C2B C3B . 1.390(6) ?
    C2B H2BA . 0.9500 ?
    C3B C4B . 1.400(6) ?
    C3B H3BA . 0.9500 ?
    C4B C5B . 1.368(6) ?
    C4B C7B . 1.527(6) ?
    C5B C6B . 1.392(5) ?
    C5B H5BA . 0.9500 ?
    C6B H6BA . 0.9500 ?
    C7B H7BA . 0.9800 ?
    C7B H7BB . 0.9800 ?
    C7B H7BC . 0.9800 ?
    S1C O1C . 1.432(11) ?
    S1C O3C . 1.478(9) ?
    S1C O2C . 1.515(17) ?
    S1C C1C . 1.751(16) ?
    C1C C2C . 1.33(2) ?
    C1C C6C . 1.44(2) ?
    C2C C3C . 1.354(19) ?
    C2C H2CA . 0.9500 ?
    C3C C4C . 1.36(3) ?
    C3C H3CA . 0.9500 ?
    C4C C7C . 1.44(2) ?
    C4C C5C . 1.50(2) ?
    C5C C6C . 1.385(19) ?
    C5C H5CA . 0.9500 ?
    C6C H6CA . 0.9500 ?
    C7C H7CA . 0.9800 ?
    C7C H7CB . 0.9800 ?
    C7C H7CC . 0.9800 ?
    S1A O3A . 1.4555(15) ?
    S1A O1A . 1.4564(18) ?
    S1A O2A . 1.4576(16) ?
    S1A C1A . 1.773(2) ?
    C1A C6A . 1.387(3) ?
    C1A C2A . 1.390(3) ?
    C2A C3A . 1.386(3) ?
    C2A H2AA . 0.9500 ?
    C3A C4A . 1.396(3) ?
    C3A H3AA . 0.9500 ?
    C4A C5A . 1.393(3) ?
    C4A C7A . 1.507(3) ?
    C5A C6A . 1.391(3) ?
    C5A H5AA . 0.9500 ?
    C6A H6AA . 0.9500 ?
    C7A H7AA . 0.9800 ?
    C7A H7AB . 0.9800 ?
    C7A H7AC . 0.9800 ?
    O1W H1W1 . 0.84(3) ?
    O1W H1W2 . 0.91(4) ?
    O2W H2W1 . 0.86(4) ?
    O2W H2W2 . 0.83(5) ?
loop_
    _geom_angle_atom_site_label_1
    _geom_angle_atom_site_label_2
    _geom_angle_atom_site_label_3
    _geom_angle_site_symmetry_1
    _geom_angle_site_symmetry_3
    _geom_angle
    _geom_angle_publ_flag
    C4 N1 C1 . . 108.42(14) ?
    C4 N1 C5 . . 109.94(15) ?
    C1 N1 C5 . . 111.35(14) ?
    C4 N1 H1N . . 109.8(17) ?
    C1 N1 H1N . . 104.4(17) ?
    C5 N1 H1N . . 112.7(18) ?
    C2 N2 C3 . . 109.37(15) ?
    C2 N2 C18 . . 112.28(16) ?
    C3 N2 C18 . . 110.54(16) ?
    C2 N2 H2N . . 110.5(16) ?
    C3 N2 H2N . . 107.8(16) ?
    C18 N2 H2N . . 106.2(17) ?
    N1 C1 C2 . . 110.92(15) ?
    N1 C1 H1A . . 109.5 ?
    C2 C1 H1A . . 109.5 ?
    N1 C1 H1B . . 109.5 ?
    C2 C1 H1B . . 109.5 ?
    H1A C1 H1B . . 108.0 ?
    N2 C2 C1 . . 111.45(15) ?
    N2 C2 H2A . . 109.3 ?
    C1 C2 H2A . . 109.3 ?
    N2 C2 H2B . . 109.3 ?
    C1 C2 H2B . . 109.3 ?
    H2A C2 H2B . . 108.0 ?
    N2 C3 C4 . . 111.13(16) ?
    N2 C3 H3A . . 109.4 ?
    C4 C3 H3A . . 109.4 ?
    N2 C3 H3B . . 109.4 ?
    C4 C3 H3B . . 109.4 ?
    H3A C3 H3B . . 108.0 ?
    N1 C4 C3 . . 111.03(16) ?
    N1 C4 H4A . . 109.4 ?
    C3 C4 H4A . . 109.4 ?
    N1 C4 H4B . . 109.4 ?
    C3 C4 H4B . . 109.4 ?
    H4A C4 H4B . . 108.0 ?
    C6 C5 C12 . . 113.64(16) ?
    C6 C5 N1 . . 110.62(15) ?
    C12 C5 N1 . . 111.31(15) ?
    C6 C5 H5A . . 107.0 ?
    C12 C5 H5A . . 107.0 ?
    N1 C5 H5A . . 107.0 ?
    C7 C6 C11 . . 119.6(2) ?
    C7 C6 C5 . . 122.63(18) ?
    C11 C6 C5 . . 117.76(19) ?
    C8 C7 C6 . . 119.8(2) ?
    C8 C7 H7A . . 120.1 ?
    C6 C7 H7A . . 120.1 ?
    C7 C8 C9 . . 120.6(2) ?
    C7 C8 H8A . . 119.7 ?
    C9 C8 H8A . . 119.7 ?
    C10 C9 C8 . . 119.6(2) ?
    C10 C9 H9A . . 120.2 ?
    C8 C9 H9A . . 120.2 ?
    C9 C10 C11 . . 120.2(2) ?
    C9 C10 H10A . . 119.9 ?
    C11 C10 H10A . . 119.9 ?
    C10 C11 C6 . . 120.2(2) ?
    C10 C11 H11A . . 119.9 ?
    C6 C11 H11A . . 119.9 ?
    C17 C12 C13 . . 118.55(19) ?
    C17 C12 C5 . . 116.74(18) ?
    C13 C12 C5 . . 124.66(18) ?
    C14 C13 C12 . . 120.7(2) ?
    C14 C13 H13A . . 119.6 ?
    C12 C13 H13A . . 119.6 ?
    C15 C14 C13 . . 119.9(2) ?
    C15 C14 H14A . . 120.1 ?
    C13 C14 H14A . . 120.1 ?
    C16 C15 C14 . . 119.7(2) ?
    C16 C15 H15A . . 120.1 ?
    C14 C15 H15A . . 120.1 ?
    C15 C16 C17 . . 120.3(2) ?
    C15 C16 H16A . . 119.8 ?
    C17 C16 H16A . . 119.8 ?
    C16 C17 C12 . . 120.8(2) ?
    C16 C17 H17A . . 119.6 ?
    C12 C17 H17A . . 119.6 ?
    C19 C18 N2 . . 112.09(18) ?
    C19 C18 H18A . . 109.2 ?
    N2 C18 H18A . . 109.2 ?
    C19 C18 H18B . . 109.2 ?
    N2 C18 H18B . . 109.2 ?
    H18A C18 H18B . . 107.9 ?
    C20 C19 C18 . . 122.1(2) ?
    C20 C19 H19A . . 118.9 ?
    C18 C19 H19A . . 118.9 ?
    C19 C20 C21 . . 126.3(2) ?
    C19 C20 H20A . . 116.8 ?
    C21 C20 H20A . . 116.8 ?
    C22 C21 C26 . . 118.4(2) ?
    C22 C21 C20 . . 123.0(2) ?
    C26 C21 C20 . . 118.6(2) ?
    C23 C22 C21 . . 120.2(2) ?
    C23 C22 H22A . . 119.9 ?
    C21 C22 H22A . . 119.9 ?
    C22 C23 C24 . . 120.5(2) ?
    C22 C23 H23A . . 119.7 ?
    C24 C23 H23A . . 119.7 ?
    C25 C24 C23 . . 119.2(2) ?
    C25 C24 H24A . . 120.4 ?
    C23 C24 H24A . . 120.4 ?
    C24 C25 C26 . . 120.9(2) ?
    C24 C25 H25A . . 119.6 ?
    C26 C25 H25A . . 119.6 ?
    C25 C26 C21 . . 120.8(2) ?
    C25 C26 H26A . . 119.6 ?
    C21 C26 H26A . . 119.6 ?
    O2B S1B O3B . . 114.03(19) ?
    O2B S1B O1B . . 110.68(18) ?
    O3B S1B O1B . . 112.54(13) ?
    O2B S1B C1B . . 106.23(19) ?
    O3B S1B C1B . . 107.02(17) ?
    O1B S1B C1B . . 105.72(18) ?
    C6B C1B C2B . . 119.9(4) ?
    C6B C1B S1B . . 120.1(4) ?
    C2B C1B S1B . . 119.9(3) ?
    C3B C2B C1B . . 119.8(3) ?
    C3B C2B H2BA . . 120.1 ?
    C1B C2B H2BA . . 120.1 ?
    C2B C3B C4B . . 120.3(4) ?
    C2B C3B H3BA . . 119.9 ?
    C4B C3B H3BA . . 119.9 ?
    C5B C4B C3B . . 118.6(4) ?
    C5B C4B C7B . . 120.6(4) ?
    C3B C4B C7B . . 120.7(4) ?
    C4B C5B C6B . . 121.4(4) ?
    C4B C5B H5BA . . 119.3 ?
    C6B C5B H5BA . . 119.3 ?
    C1B C6B C5B . . 120.0(4) ?
    C1B C6B H6BA . . 120.0 ?
    C5B C6B H6BA . . 120.0 ?
    O1C S1C O3C . . 113.0(6) ?
    O1C S1C O2C . . 112.5(7) ?
    O3C S1C O2C . . 108.5(8) ?
    O1C S1C C1C . . 107.6(8) ?
    O3C S1C C1C . . 108.4(8) ?
    O2C S1C C1C . . 106.6(8) ?
    C2C C1C C6C . . 119.8(15) ?
    C2C C1C S1C . . 122.0(15) ?
    C6C C1C S1C . . 118.2(13) ?
    C1C C2C C3C . . 121.6(16) ?
    C1C C2C H2CA . . 119.2 ?
    C3C C2C H2CA . . 119.2 ?
    C2C C3C C4C . . 126.2(18) ?
    C2C C3C H3CA . . 116.9 ?
    C4C C3C H3CA . . 116.9 ?
    C3C C4C C7C . . 130.0(18) ?
    C3C C4C C5C . . 112.0(15) ?
    C7C C4C C5C . . 118.0(16) ?
    C6C C5C C4C . . 122.2(13) ?
    C6C C5C H5CA . . 118.9 ?
    C4C C5C H5CA . . 118.9 ?
    C5C C6C C1C . . 117.8(13) ?
    C5C C6C H6CA . . 121.1 ?
    C1C C6C H6CA . . 121.1 ?
    C4C C7C H7CA . . 109.5 ?
    C4C C7C H7CB . . 109.5 ?
    H7CA C7C H7CB . . 109.5 ?
    C4C C7C H7CC . . 109.5 ?
    H7CA C7C H7CC . . 109.5 ?
    H7CB C7C H7CC . . 109.5 ?
    O3A S1A O1A . . 111.88(11) ?
    O3A S1A O2A . . 113.10(11) ?
    O1A S1A O2A . . 111.82(11) ?
    O3A S1A C1A . . 106.39(9) ?
    O1A S1A C1A . . 106.50(10) ?
    O2A S1A C1A . . 106.64(10) ?
    C6A C1A C2A . . 120.25(19) ?
    C6A C1A S1A . . 121.34(16) ?
    C2A C1A S1A . . 118.41(15) ?
    C3A C2A C1A . . 119.8(2) ?
    C3A C2A H2AA . . 120.1 ?
    C1A C2A H2AA . . 120.1 ?
    C2A C3A C4A . . 121.0(2) ?
    C2A C3A H3AA . . 119.5 ?
    C4A C3A H3AA . . 119.5 ?
    C5A C4A C3A . . 118.4(2) ?
    C5A C4A C7A . . 120.8(2) ?
    C3A C4A C7A . . 120.8(2) ?
    C6A C5A C4A . . 121.2(2) ?
    C6A C5A H5AA . . 119.4 ?
    C4A C5A H5AA . . 119.4 ?
    C1A C6A C5A . . 119.5(2) ?
    C1A C6A H6AA . . 120.3 ?
    C5A C6A H6AA . . 120.3 ?
    C4A C7A H7AA . . 109.5 ?
    C4A C7A H7AB . . 109.5 ?
    H7AA C7A H7AB . . 109.5 ?
    C4A C7A H7AC . . 109.5 ?
    H7AA C7A H7AC . . 109.5 ?
    H7AB C7A H7AC . . 109.5 ?
    H1W1 O1W H1W2 . . 98(3) ?
    H2W1 O2W H2W2 . . 114(4) ?
loop_
    _geom_torsion_atom_site_label_1
    _geom_torsion_atom_site_label_2
    _geom_torsion_atom_site_label_3
    _geom_torsion_atom_site_label_4
    _geom_torsion_site_symmetry_1
    _geom_torsion_site_symmetry_2
    _geom_torsion_site_symmetry_3
    _geom_torsion_site_symmetry_4
    _geom_torsion
    _geom_torsion_publ_flag
    C4 N1 C1 C2 . . . . 57.1(2) ?
    C5 N1 C1 C2 . . . . 178.22(15) ?
    C3 N2 C2 C1 . . . . 56.7(2) ?
    C18 N2 C2 C1 . . . . 179.75(16) ?
    N1 C1 C2 N2 . . . . -57.9(2) ?
    C2 N2 C3 C4 . . . . -57.2(2) ?
    C18 N2 C3 C4 . . . . 178.65(17) ?
    C1 N1 C4 C3 . . . . -58.0(2) ?
    C5 N1 C4 C3 . . . . -179.91(15) ?
    N2 C3 C4 N1 . . . . 59.2(2) ?
    C4 N1 C5 C6 . . . . 172.46(15) ?
    C1 N1 C5 C6 . . . . 52.3(2) ?
    C4 N1 C5 C12 . . . . -60.2(2) ?
    C1 N1 C5 C12 . . . . 179.62(15) ?
    C12 C5 C6 C7 . . . . -49.0(2) ?
    N1 C5 C6 C7 . . . . 77.0(2) ?
    C12 C5 C6 C11 . . . . 130.33(19) ?
    N1 C5 C6 C11 . . . . -103.6(2) ?
    C11 C6 C7 C8 . . . . -0.2(3) ?
    C5 C6 C7 C8 . . . . 179.20(19) ?
    C6 C7 C8 C9 . . . . -0.2(3) ?
    C7 C8 C9 C10 . . . . 0.2(4) ?
    C8 C9 C10 C11 . . . . 0.1(4) ?
    C9 C10 C11 C6 . . . . -0.5(4) ?
    C7 C6 C11 C10 . . . . 0.5(3) ?
    C5 C6 C11 C10 . . . . -178.9(2) ?
    C6 C5 C12 C17 . . . . -94.7(2) ?
    N1 C5 C12 C17 . . . . 139.64(18) ?
    C6 C5 C12 C13 . . . . 82.6(3) ?
    N1 C5 C12 C13 . . . . -43.1(3) ?
    C17 C12 C13 C14 . . . . 0.8(4) ?
    C5 C12 C13 C14 . . . . -176.4(2) ?
    C12 C13 C14 C15 . . . . 0.6(4) ?
    C13 C14 C15 C16 . . . . -1.0(4) ?
    C14 C15 C16 C17 . . . . -0.1(4) ?
    C15 C16 C17 C12 . . . . 1.5(3) ?
    C13 C12 C17 C16 . . . . -1.9(3) ?
    C5 C12 C17 C16 . . . . 175.6(2) ?
    C2 N2 C18 C19 . . . . 63.1(2) ?
    C3 N2 C18 C19 . . . . -174.45(18) ?
    N2 C18 C19 C20 . . . . -124.4(2) ?
    C18 C19 C20 C21 . . . . -172.35(19) ?
    C19 C20 C21 C22 . . . . -13.5(3) ?
    C19 C20 C21 C26 . . . . 164.8(2) ?
    C26 C21 C22 C23 . . . . 0.1(3) ?
    C20 C21 C22 C23 . . . . 178.4(2) ?
    C21 C22 C23 C24 . . . . -0.9(4) ?
    C22 C23 C24 C25 . . . . 0.8(4) ?
    C23 C24 C25 C26 . . . . 0.0(4) ?
    C24 C25 C26 C21 . . . . -0.8(4) ?
    C22 C21 C26 C25 . . . . 0.7(3) ?
    C20 C21 C26 C25 . . . . -177.7(2) ?
    O2B S1B C1B C6B . . . . -111.7(4) ?
    O3B S1B C1B C6B . . . . 10.5(5) ?
    O1B S1B C1B C6B . . . . 130.7(4) ?
    O2B S1B C1B C2B . . . . 64.8(4) ?
    O3B S1B C1B C2B . . . . -173.0(3) ?
    O1B S1B C1B C2B . . . . -52.8(4) ?
    C6B C1B C2B C3B . . . . 1.1(7) ?
    S1B C1B C2B C3B . . . . -175.5(3) ?
    C1B C2B C3B C4B . . . . -1.3(6) ?
    C2B C3B C4B C5B . . . . 1.1(7) ?
    C2B C3B C4B C7B . . . . 178.2(4) ?
    C3B C4B C5B C6B . . . . -0.6(8) ?
    C7B C4B C5B C6B . . . . -177.8(5) ?
    C2B C1B C6B C5B . . . . -0.6(8) ?
    S1B C1B C6B C5B . . . . 175.9(4) ?
    C4B C5B C6B C1B . . . . 0.4(9) ?
    O1C S1C C1C C2C . . . . -37.5(16) ?
    O3C S1C C1C C2C . . . . -160.0(13) ?
    O2C S1C C1C C2C . . . . 83.4(15) ?
    O1C S1C C1C C6C . . . . 141.7(11) ?
    O3C S1C C1C C6C . . . . 19.2(14) ?
    O2C S1C C1C C6C . . . . -97.4(13) ?
    C6C C1C C2C C3C . . . . 2(2) ?
    S1C C1C C2C C3C . . . . -178.6(13) ?
    C1C C2C C3C C4C . . . . 1(3) ?
    C2C C3C C4C C7C . . . . 178.0(19) ?
    C2C C3C C4C C5C . . . . -4(3) ?
    C3C C4C C5C C6C . . . . 6(2) ?
    C7C C4C C5C C6C . . . . -176.3(15) ?
    C4C C5C C6C C1C . . . . -3.6(19) ?
    C2C C1C C6C C5C . . . . -1(2) ?
    S1C C1C C6C C5C . . . . -179.8(10) ?
    O3A S1A C1A C6A . . . . -11.5(2) ?
    O1A S1A C1A C6A . . . . -131.02(19) ?
    O2A S1A C1A C6A . . . . 109.44(19) ?
    O3A S1A C1A C2A . . . . 169.05(17) ?
    O1A S1A C1A C2A . . . . 49.6(2) ?
    O2A S1A C1A C2A . . . . -69.98(19) ?
    C6A C1A C2A C3A . . . . -1.0(3) ?
    S1A C1A C2A C3A . . . . 178.44(17) ?
    C1A C2A C3A C4A . . . . 0.9(3) ?
    C2A C3A C4A C5A . . . . -0.1(3) ?
    C2A C3A C4A C7A . . . . -179.2(2) ?
    C3A C4A C5A C6A . . . . -0.6(4) ?
    C7A C4A C5A C6A . . . . 178.6(2) ?
    C2A C1A C6A C5A . . . . 0.3(3) ?
    S1A C1A C6A C5A . . . . -179.06(18) ?
    C4A C5A C6A C1A . . . . 0.4(4) ?
loop_
    _geom_hbond_atom_site_label_D
    _geom_hbond_atom_site_label_H
    _geom_hbond_atom_site_label_A
    _geom_hbond_site_symmetry_A
    _geom_hbond_distance_DH
    _geom_hbond_distance_HA
    _geom_hbond_distance_DA
    _geom_hbond_angle_DHA
    N1 H1N O1W . 0.84(3) 1.86(3) 2.699(2) 174(3)
    N2 H2N O2W . 0.98(3) 1.69(3) 2.661(3) 173(3)
    O1W H1W1 O1B 1_455 0.84(3) 1.86(3) 2.685(2) 167(3)
    O1W H1W1 O3C 1_455 0.84(3) 2.07(3) 2.826(9) 149(3)
    O1W H1W2 O3A . 0.91(4) 1.85(4) 2.747(2) 168(4)
    O2W H2W1 O2A 1_655 0.86(4) 1.88(4) 2.739(3) 176(3)
    O2W H2W2 O1C . 0.83(5) 1.59(5) 2.336(10) 147(4)
    O2W H2W2 O1B . 0.83(5) 2.01(5) 2.830(3) 169(4)
_iucr_refine_instructions_details
;
TITL I         P 21/n       R = 0.06
CELL  1.54184   10.0845   14.6026   25.8591    90.000    93.414    90.000
ZERR  4           0.0002    0.0003    0.0006     0.000     0.002     0.000
LATT   1
SYMM     0.50000 - X ,    0.50000 + Y ,    0.50000 - Z
SFAC  C  H  N  O  S
UNIT   160  192   8  32   8
TEMP  -150
L.S. 50
FMAP 2
PLAN  20
ACTA
BOND $H
CONF
htab 4
htab  N1 O1W
htab  N2 O2W
htab  O1W O1B_$1
EQIV $1 x-1, y, z
htab  O1W O3C_$1
htab  O1W O3A
htab  O2W O2A_$2
htab  O2W O1C
eqiv $2 [ x+1, y, z ]
htab  O2W O1B
omit    -2   3   2
omit     4   0   0
omit     3   4   2
omit    -6  12   5
omit     4   1   8
WGHT    0.066400    2.454500
FVAR       2.84690   0.79275
N1    3    0.653742    0.312706    0.564497    11.00000    0.01987    0.02160 =
         0.02260   -0.00432    0.00029    0.00078
N2    3    0.762187    0.498934    0.568590    11.00000    0.02927    0.02530 =
         0.02495   -0.00099    0.00040   -0.00704
C1    1    0.723258    0.351153    0.612784    11.00000    0.02738    0.02274 =
         0.02206   -0.00250   -0.00186   -0.00044
AFIX  23
H1A   2    0.818674    0.334914    0.613619    11.00000   -1.20000
H1B   2    0.685073    0.323750    0.643604    11.00000   -1.20000
AFIX   0
C2    1    0.708698    0.454767    0.614686    11.00000    0.02615    0.02315 =
         0.02285   -0.00210    0.00224   -0.00326
AFIX  23
H2A   2    0.613629    0.470727    0.616322    11.00000   -1.20000
H2B   2    0.756638    0.478461    0.646432    11.00000   -1.20000
AFIX   0
C3    1    0.693929    0.460419    0.520657    11.00000    0.03397    0.02984 =
         0.02210    0.00050   -0.00129   -0.00898
AFIX  23
H3A   2    0.731615    0.488358    0.489885    11.00000   -1.20000
H3B   2    0.598252    0.475902    0.519853    11.00000   -1.20000
AFIX   0
C4    1    0.709945    0.357655    0.518473    11.00000    0.03285    0.03144 =
         0.02191   -0.00378    0.00291   -0.00419
AFIX  23
H4A   2    0.663892    0.333961    0.486334    11.00000   -1.20000
H4B   2    0.805390    0.342259    0.517597    11.00000   -1.20000
AFIX   0
C5    1    0.671466    0.208719    0.561354    11.00000    0.02352    0.02211 =
         0.03019   -0.00514    0.00053    0.00352
AFIX  13
H5A   2    0.768476    0.196962    0.558585    11.00000   -1.20000
AFIX   0
C6    1    0.632044    0.163175    0.610933    11.00000    0.03271    0.01791 =
         0.02881   -0.00558    0.00019    0.00184
C7    1    0.500817    0.149809    0.622096    11.00000    0.03693    0.02296 =
         0.03827   -0.00661    0.00240    0.00165
AFIX  43
H7A   2    0.431143    0.170111    0.598511    11.00000   -1.20000
AFIX   0
C8    1    0.471514    0.106793    0.667707    11.00000    0.05340    0.03178 =
         0.05013   -0.01170    0.01875   -0.00930
AFIX  43
H8A   2    0.381460    0.097822    0.675364    11.00000   -1.20000
AFIX   0
C9    1    0.572778    0.076560    0.702457    11.00000    0.08552    0.03379 =
         0.03166    0.00060    0.00726   -0.00918
AFIX  43
H9A   2    0.552055    0.046896    0.733661    11.00000   -1.20000
AFIX   0
C10   1    0.703302    0.089912    0.691330    11.00000    0.06917    0.03593 =
         0.04041    0.00784   -0.01194    0.00054
AFIX  43
H10A  2    0.772789    0.069274    0.714900    11.00000   -1.20000
AFIX   0
C11   1    0.733501    0.133314    0.645905    11.00000    0.04329    0.02828 =
         0.03842    0.00083   -0.00529    0.00266
AFIX  43
H11A  2    0.823648    0.142784    0.638536    11.00000   -1.20000
AFIX   0
C12   1    0.600390    0.169844    0.512711    11.00000    0.03195    0.02033 =
         0.02578   -0.00236    0.00154   -0.00184
C13   1    0.473490    0.195241    0.493847    11.00000    0.04164    0.03242 =
         0.04206   -0.01426   -0.00767    0.00886
AFIX  43
H13A  2    0.427627    0.242383    0.510732    11.00000   -1.20000
AFIX   0
C14   1    0.413185    0.152398    0.450600    11.00000    0.04735    0.03420 =
         0.04296   -0.00334   -0.01600    0.00178
AFIX  43
H14A  2    0.326899    0.170630    0.437855    11.00000   -1.20000
AFIX   0
C15   1    0.479050    0.083137    0.426136    11.00000    0.05926    0.02481 =
         0.02653   -0.00324   -0.00652   -0.00897
AFIX  43
H15A  2    0.437617    0.053036    0.396880    11.00000   -1.20000
AFIX   0
C16   1    0.605119    0.057964    0.444396    11.00000    0.05418    0.02627 =
         0.03568   -0.00945    0.00674   -0.00043
AFIX  43
H16A  2    0.650447    0.010375    0.427669    11.00000   -1.20000
AFIX   0
C17   1    0.665927    0.101759    0.487013    11.00000    0.03575    0.02359 =
         0.03529   -0.00344    0.00251    0.00203
AFIX  43
H17A  2    0.753601    0.084905    0.498754    11.00000   -1.20000
AFIX   0
C18   1    0.748115    0.601941    0.569628    11.00000    0.04446    0.02438 =
         0.03220    0.00352   -0.00141   -0.01042
AFIX  23
H18A  2    0.778766    0.627707    0.536999    11.00000   -1.20000
H18B  2    0.653189    0.617993    0.571661    11.00000   -1.20000
AFIX   0
C19   1    0.826175    0.643834    0.614425    11.00000    0.03506    0.02488 =
         0.03321    0.00122   -0.00062   -0.00791
AFIX  43
H19A  2    0.918728    0.631710    0.618732    11.00000   -1.20000
AFIX   0
C20   1    0.770478    0.697498    0.648454    11.00000    0.03108    0.02915 =
         0.03400    0.00460   -0.00083   -0.00444
AFIX  43
H20A  2    0.676361    0.702147    0.645641    11.00000   -1.20000
AFIX   0
C21   1    0.840373    0.750437    0.690076    11.00000    0.03590    0.02815 =
         0.02768    0.00451    0.00352   -0.00575
C22   1    0.973493    0.736271    0.705590    11.00000    0.03806    0.03424 =
         0.03584    0.00264    0.00267   -0.00297
AFIX  43
H22A  2    1.022487    0.689647    0.689620    11.00000   -1.20000
AFIX   0
C23   1    1.034621    0.789935    0.744215    11.00000    0.03980    0.05239 =
         0.03833    0.00849   -0.00463   -0.01594
AFIX  43
H23A  2    1.125067    0.779311    0.754914    11.00000   -1.20000
AFIX   0
C24   1    0.964747    0.859155    0.767431    11.00000    0.07422    0.04379 =
         0.02404   -0.00181    0.00120   -0.02421
AFIX  43
H24A  2    1.007135    0.896391    0.793618    11.00000   -1.20000
AFIX   0
C25   1    0.833703    0.873078    0.752061    11.00000    0.07758    0.03958 =
         0.02998   -0.00266    0.01198    0.00339
AFIX  43
H25A  2    0.785369    0.920337    0.767774    11.00000   -1.20000
AFIX   0
C26   1    0.771465    0.819529    0.714224    11.00000    0.04496    0.04414 =
         0.03279    0.00291    0.00623    0.00521
AFIX  43
H26A  2    0.680383    0.829740    0.704416    11.00000   -1.20000
AFIX   0
PART   1
S1B   5    1.101669    0.225819    0.555321    21.00000    0.01964    0.02761 =
         0.03651   -0.00665    0.00413   -0.00091
O1B   4    1.160960    0.314022    0.542451    21.00000    0.03313    0.02995 =
         0.04012   -0.00596    0.00210   -0.00395
O2B   4    0.978374    0.239401    0.580129    21.00000    0.02655    0.04058 =
         0.05425   -0.00972    0.00515   -0.00233
O3B   4    1.195112    0.165808    0.583717    21.00000    0.03485    0.04047 =
         0.04242   -0.00134   -0.00329    0.00377
C1B   1    1.059169    0.172321    0.495472    21.00000    0.02229    0.02856 =
         0.03858   -0.00177   -0.00065    0.00090
C2B   1    0.981851    0.218827    0.457547    21.00000    0.03057    0.02287 =
         0.03674   -0.00210    0.01113    0.00022
AFIX  43
H2BA  2    0.957335    0.280771    0.462890    21.00000   -1.20000
AFIX   0
C3B   1    0.940655    0.174325    0.411846    21.00000    0.03249    0.02930 =
         0.03387    0.00485    0.00893    0.00301
AFIX  43
H3BA  2    0.886401    0.205588    0.386256    21.00000   -1.20000
AFIX   0
C4B   1    0.978804    0.083634    0.403388    21.00000    0.04173    0.02888 =
         0.03235   -0.00624   -0.00092   -0.00643
C5B   1    1.055112    0.039765    0.441259    21.00000    0.07282    0.03172 =
         0.06752   -0.01750   -0.01946    0.01877
AFIX  43
H5BA  2    1.080771   -0.021993    0.436056    21.00000   -1.20000
AFIX   0
C6B   1    1.095939    0.083700    0.487244    21.00000    0.05801    0.03945 =
         0.06317   -0.01632   -0.02449    0.02256
AFIX  43
H6BA  2    1.149399    0.052059    0.512924    21.00000   -1.20000
AFIX   0
C7B   1    0.930856    0.033127    0.354073    21.00000    0.05610    0.03613 =
         0.03798   -0.00391    0.00137   -0.00360
AFIX 137
H7BA  2    0.909251   -0.030343    0.362563    21.00000   -1.50000
H7BB  2    1.001035    0.033760    0.329440    21.00000   -1.50000
H7BC  2    0.851501    0.063543    0.338557    21.00000   -1.50000
AFIX   0
PART   2
S1C   5    1.083988    0.246940    0.537236   -21.00000    0.03961
O1C   4    1.061904    0.341130    0.524008   -21.00000    0.04946
O2C   4    0.991726    0.213190    0.577255   -21.00000    0.04526
O3C   4    1.222298    0.227876    0.556287   -21.00000    0.04036
C1C   1    1.048514    0.181864    0.481224   -21.00000    0.02139
C2C   1    0.948865    0.202981    0.447141   -21.00000    0.02526
AFIX  43
H2CA  2    0.896528    0.255681    0.452918   -21.00000   -1.20000
AFIX   0
C3C   1    0.920365    0.151213    0.404496   -21.00000    0.02971
AFIX  43
H3CA  2    0.848366    0.170820    0.381813   -21.00000   -1.20000
AFIX   0
C4C   1    0.985097    0.073616    0.390976   -21.00000    0.02729
C5C   1    1.103044    0.053321    0.427556   -21.00000    0.02740
AFIX  43
H5CA  2    1.159953    0.003925    0.419890   -21.00000   -1.20000
AFIX   0
C6C   1    1.131452    0.104236    0.472037   -21.00000    0.03059
AFIX  43
H6CA  2    1.203440    0.088345    0.495704   -21.00000   -1.20000
AFIX   0
C7C   1    0.959456    0.013312    0.347512   -21.00000    0.03976
AFIX 137
H7CA  2    1.042993   -0.014485    0.337950   -21.00000   -1.50000
H7CB  2    0.920198    0.048259    0.318083   -21.00000   -1.50000
H7CC  2    0.897715   -0.034904    0.356905   -21.00000   -1.50000
AFIX   0
PART   0
S1A   5    0.336457    0.587155    0.629055    11.00000    0.03139    0.02287 =
         0.02581    0.00027   -0.00353    0.00075
O1A   4    0.434098    0.606491    0.591224    11.00000    0.05624    0.04777 =
         0.02649   -0.00458    0.00580   -0.01125
O2A   4    0.201267    0.603461    0.607955    11.00000    0.03975    0.03081 =
         0.06000   -0.01126   -0.01861    0.00261
O3A   4    0.354691    0.496461    0.651719    11.00000    0.05904    0.02483 =
         0.02963    0.00099    0.00299    0.00730
C1A   1    0.366287    0.666535    0.680314    11.00000    0.02594    0.02455 =
         0.02803   -0.00162   -0.00068    0.00019
C2A   1    0.378156    0.758738    0.668046    11.00000    0.03521    0.02840 =
         0.02903    0.00219   -0.00154   -0.00426
AFIX  43
H2AA  2    0.372497    0.777834    0.632865    11.00000   -1.20000
AFIX   0
C3A   1    0.398279    0.822729    0.707334    11.00000    0.03555    0.02526 =
         0.04115   -0.00137   -0.00292   -0.00509
AFIX  43
H3AA  2    0.405128    0.885768    0.698816    11.00000   -1.20000
AFIX   0
C4A   1    0.408630    0.795873    0.759247    11.00000    0.03045    0.03734 =
         0.03519   -0.00789   -0.00207   -0.00004
C5A   1    0.398044    0.703037    0.770680    11.00000    0.04874    0.03998 =
         0.02619    0.00091   -0.00230    0.00222
AFIX  43
H5AA  2    0.405658    0.683586    0.805789    11.00000   -1.20000
AFIX   0
C6A   1    0.376523    0.638283    0.731610    11.00000    0.04486    0.02983 =
         0.02955    0.00338   -0.00087    0.00017
AFIX  43
H6AA  2    0.368900    0.575237    0.739997    11.00000   -1.20000
AFIX   0
C7A   1    0.428828    0.865726    0.801868    11.00000    0.05986    0.04577 =
         0.04180   -0.01405   -0.00422   -0.00285
AFIX 137
H7AA  2    0.444395    0.834306    0.835164    11.00000   -1.50000
H7AB  2    0.349453    0.904248    0.802893    11.00000   -1.50000
H7AC  2    0.505777    0.904062    0.795270    11.00000   -1.50000
AFIX   0
O1W   4    0.403905    0.373236    0.574893    11.00000    0.02313    0.03168 =
         0.04831   -0.01259    0.00467    0.00031
O2W   4    1.023771    0.472829    0.572191    11.00000    0.03120    0.03755 =
         0.09712   -0.00636   -0.01430   -0.00668
H1N   2    0.574001    0.328190    0.566495    11.00000    0.02673
H2N   2    0.856972    0.486517    0.567313    11.00000    0.03940
H1W1  2    0.330391    0.347581    0.567818    11.00000    0.04240
H1W2  2    0.378925    0.408532    0.601628    11.00000    0.06981
H2W1  2    1.081536    0.512309    0.584298    11.00000    0.05724
H2W2  2    1.056174    0.422168    0.565152    11.00000    0.08062
HKLF 4
REM  I         P 21/n       R = 0.06
REM R1 =  0.0535 for   7051 Fo > 4sig(Fo)  and  0.0572 for all   7666 data
REM    541 parameters refined using      0 restraints
END
WGHT      0.0666      2.4419
REM Highest difference peak  0.598,  deepest hole -0.373,  1-sigma level  0.056
Q1    1   1.0213  0.2468  0.5582  11.00000  0.05    0.60
Q2    1   0.1670  0.5852  0.6360  11.00000  0.05    0.48
Q3    1   0.4228  0.5807  0.6164  11.00000  0.05    0.44
Q4    1   0.3640  0.6258  0.6556  11.00000  0.05    0.42
Q5    1   1.2111  0.2421  0.5368  11.00000  0.05    0.42
Q6    1   0.2389  0.5909  0.6395  11.00000  0.05    0.40
Q7    1   0.5648  0.1726  0.6190  11.00000  0.05    0.38
Q8    1   0.5204  0.1687  0.5163  11.00000  0.05    0.37
Q9    1   0.2745  0.5817  0.5978  11.00000  0.05    0.34
Q10   1   0.6235  0.1822  0.5375  11.00000  0.05    0.31
Q11   1   1.0574  0.1827  0.5305  11.00000  0.05    0.29
Q12   1   0.3531  0.6083  0.5910  11.00000  0.05    0.29
Q13   1   0.9105  0.2383  0.5685  11.00000  0.05    0.28
Q14   1   0.6493  0.1785  0.5874  11.00000  0.05    0.28
Q15   1   1.2215  0.2148  0.5758  11.00000  0.05    0.28
Q16   1   0.9920  0.1958  0.4902  11.00000  0.05    0.27
Q17   1   0.6200  0.1186  0.5097  11.00000  0.05    0.26
Q18   1   0.9177  0.7524  0.6847  11.00000  0.05    0.25
Q19   1   0.6284  0.0960  0.6959  11.00000  0.05    0.24
Q20   1   0.5597  0.2158  0.5725  11.00000  0.05    0.24
;
