# Supplementary material for: Cinnarizinium bis­(p-toluene­sulfonate) dihydrate
Source: Acta Crystallogr Sect E Struct Rep Online. 2013 Mar 6;69(Pt 4):o485–6. doi: 10.1107/S1600536813003991 (PMC3629520; doi:10.1107/S1600536813003991)
Supplement: Supplementary file 2 [file e-69-0o485-Isup2.hkl]

# 
# h,k,l, Fc-squared, Fo-squared, sigma(Fo-squared) and status flag 
# 
data_I
_shelx_title ' I         P 21/n       R = 0.06' 
_shelx_refln_list_code          4 
_shelx_F_calc_maximum      361.84 
_exptl_crystal_F_000      1592.00 
_reflns_d_resolution_high  0.7957 
 
loop_ 
 _symmetry_equiv_pos_as_xyz 
 'x, y, z' 
 '-x+1/2, y+1/2, -z+1/2' 
 '-x, -y, -z' 
 'x-1/2, -y-1/2, z-1/2' 
 
_cell_length_a    10.0845 
_cell_length_b    14.6026 
_cell_length_c    25.8591 
_cell_angle_alpha  90.000 
_cell_angle_beta   93.414 
_cell_angle_gamma  90.000 
 
_shelx_F_squared_multiplier     1.000 
 
loop_ 
 _refln_index_h 
 _refln_index_k 
 _refln_index_l 
 _refln_F_squared_calc 
 _refln_F_squared_meas 
 _refln_F_squared_sigma 
 _refln_observed_status 
   2   0   0     3231.74     4162.66     54.83 o 
   6   0   0       32.77       76.24     20.47 o 
   8   0   0        3.75       13.70      3.53 o 
  10   0   0      197.21      203.82     15.90 o 
  12   0   0      308.21      331.99     12.40 o 
   1   1   0     2701.46     2846.47     31.82 o 
   3   1   0     8368.07     7589.07     82.13 o 
   4   1   0     6651.46     6784.93    144.69 o 
   5   1   0      268.34      287.09     99.36 o 
   6   1   0     2086.50     1908.20     68.31 o 
   7   1   0        1.20       26.85      7.57 o 
   8   1   0     1023.20      975.74     30.62 o 
   9   1   0      333.76      348.25     28.90 o 
  10   1   0      116.70      119.75     14.41 o 
  11   1   0       10.73       15.56      6.03 o 
  12   1   0       33.65       51.08      5.54 o 
   0   2   0    24976.33    31393.29    152.61 o 
   1   2   0     3887.66     3922.85     43.23 o 
   2   2   0     4761.27     5169.61    271.58 o 
   3   2   0      588.26      582.83     20.38 o 
   4   2   0     2477.76     2341.51     47.22 o 
   5   2   0      693.13      608.35     27.20 o 
   6   2   0      180.29      145.53     24.75 o 
   7   2   0     1427.41     1424.74     65.27 o 
   8   2   0      266.24      336.78     21.35 o 
   9   2   0       22.46       49.05      6.99 o 
  10   2   0      300.49      310.02     20.29 o 
  11   2   0       27.65       28.85      6.05 o 
  12   2   0        7.99       12.99      4.03 o 
   1   3   0        0.81       16.23      3.01 o 
   2   3   0     1135.04     1277.83     34.52 o 
   3   3   0      527.25      558.14     26.07 o 
   4   3   0      816.15      727.61     46.21 o 
   5   3   0        1.03        1.06     11.04 o 
   6   3   0     1957.31     1698.20     61.46 o 
   7   3   0       88.99      112.60     27.69 o 
   8   3   0     1668.20     1432.29     41.55 o 
   9   3   0      124.59       87.65     12.65 o 
  10   3   0       62.05       54.48      8.86 o 
  11   3   0      224.71      200.63     14.35 o 
  12   3   0      183.32      206.82     11.20 o 
   0   4   0    17693.71    19848.81    184.59 o 
   1   4   0      733.09      741.32     20.44 o 
   2   4   0     4672.05     4325.12    186.18 o 
   3   4   0       56.34       89.04     15.95 o 
   4   4   0       87.50      105.88     13.59 o 
   5   4   0      662.34      556.86     34.40 o 
   6   4   0       25.63       32.07     11.75 o 
   7   4   0      837.33      861.91     73.72 o 
   8   4   0      766.87      767.65     56.74 o 
   9   4   0       21.84       27.92      9.85 o 
  10   4   0       53.42       42.46      8.13 o 
  11   4   0       98.10      105.17     10.36 o 
  12   4   0       13.39        8.33      2.81 o 
   1   5   0      407.09      446.79     94.72 o 
   2   5   0      321.50      179.68     20.01 o 
   3   5   0      216.26      159.93     16.50 o 
   4   5   0      654.33      703.47     52.79 o 
   5   5   0      138.15      169.87     27.43 o 
   6   5   0      491.73      384.40     44.31 o 
   7   5   0      340.33      394.99     15.81 o 
   8   5   0      405.72      417.00     17.46 o 
   9   5   0      124.50      161.08     16.13 o 
  10   5   0      324.27      296.42     20.16 o 
  11   5   0       37.66       31.32      6.23 o 
  12   5   0      299.89      328.78     13.00 o 
   0   6   0      788.98     1151.89     51.37 o 
   1   6   0        0.39       13.62      4.33 o 
   2   6   0     1647.07     1522.65     69.16 o 
   3   6   0      378.00      545.49     32.08 o 
   4   6   0        7.62       16.42      9.96 o 
   5   6   0      116.85       87.42     21.22 o 
   6   6   0      611.53      526.17     52.92 o 
   7   6   0     1596.94     1586.66     31.83 o 
   8   6   0       43.44       63.92     14.49 o 
   9   6   0      443.28      658.51     30.84 o 
  10   6   0       72.28       70.05     10.00 o 
  11   6   0        3.72       15.88      5.17 o 
   1   7   0      616.62      621.48     69.52 o 
   2   7   0      431.80      600.49     47.75 o 
   3   7   0      405.20      657.80     53.12 o 
   4   7   0      146.08       95.98     21.52 o 
   5   7   0       15.91        1.15      8.69 o 
   6   7   0      487.56      497.36     18.50 o 
   7   7   0      135.81      211.44     37.47 o 
   8   7   0      144.15      155.66     10.95 o 
   9   7   0        9.75       28.47      6.13 o 
  10   7   0      582.00      569.32     25.65 o 
  11   7   0      175.52      226.70     13.20 o 
   0   8   0      111.67       96.87     17.75 o 
   1   8   0      170.03      277.88     30.37 o 
   2   8   0       13.18       55.72     16.47 o 
   3   8   0     3890.22     4104.73    142.07 o 
   4   8   0       89.80       78.68     20.46 o 
   5   8   0      742.93      641.33     60.25 o 
   6   8   0      145.89      115.69      7.05 o 
   7   8   0      153.03      174.42     12.28 o 
   8   8   0      178.53      360.11     48.57 o 
   9   8   0       44.78       73.45      7.16 o 
  10   8   0       16.19       19.35      4.77 o 
  11   8   0       37.49       72.51      6.53 o 
   1   9   0     1958.37     2307.69    101.23 o 
   2   9   0      663.58      647.47     56.13 o 
   3   9   0      100.91      125.07     26.92 o 
   4   9   0      354.01      330.13     43.24 o 
   5   9   0     4365.38     4251.86     55.99 o 
   6   9   0     1286.08     1201.90     29.91 o 
   7   9   0      485.94      457.27     18.51 o 
   8   9   0        7.49       15.52      4.96 o 
   9   9   0      188.39      178.93     10.41 o 
  10   9   0      943.73     1007.21     27.28 o 
   0  10   0      664.85      751.98     57.74 o 
   1  10   0      115.98      158.27     28.64 o 
   2  10   0      619.84      785.77     65.34 o 
   3  10   0      151.69      193.16     33.92 o 
   4  10   0       42.53       52.38      4.32 o 
   5  10   0        1.86        2.97      2.04 o 
   6  10   0      435.47      453.79     31.61 o 
   7  10   0     1373.85     1467.52     51.70 o 
   8  10   0        0.49        9.72      3.78 o 
   9  10   0      473.29      619.69     48.03 o 
  10  10   0      550.52      687.76     23.96 o 
   1  11   0      303.57      339.26     15.34 o 
   2  11   0      980.49     1075.46     17.59 o 
   3  11   0       34.33       34.44      4.32 o 
   4  11   0       12.17       12.17      3.16 o 
   5  11   0       27.98       35.94      5.78 o 
   6  11   0        0.02       13.07      4.73 o 
   7  11   0      957.69      988.69     29.69 o 
   8  11   0        8.95       70.25     42.34 o 
   9  11   0     1407.72     1563.50     28.64 o 
  10  11   0      118.02      108.75      7.69 o 
   0  12   0     1880.52     2113.58     61.10 o 
   1  12   0       66.01       71.25      6.49 o 
   2  12   0       97.07       87.67      9.51 o 
   3  12   0       20.26       29.20      4.44 o 
   4  12   0      328.78      298.18     15.24 o 
   5  12   0       11.57       19.36      8.60 o 
   6  12   0      545.42      519.46     22.66 o 
   7  12   0      721.50      750.82     35.60 o 
   8  12   0       66.61       64.27      6.81 o 
   9  12   0      147.52      175.80     11.55 o 
   1  13   0       94.25       84.30      7.12 o 
   2  13   0      394.02      355.35     14.29 o 
   3  13   0      208.78      227.69      9.81 o 
   4  13   0       20.62       17.70      2.91 o 
   5  13   0       39.01       55.10      9.80 o 
   6  13   0      231.55      212.67     13.43 o 
   7  13   0       81.83       75.58      7.38 o 
   8  13   0      455.09      469.80     20.27 o 
   0  14   0        2.00       10.25      4.00 o 
   1  14   0      598.07      654.18     19.63 o 
   2  14   0        2.90       10.35      3.47 o 
   3  14   0       23.08       11.09      2.26 o 
   4  14   0       25.05       22.03      3.70 o 
   5  14   0      135.31      119.82      7.68 o 
   6  14   0        3.12        5.75      2.54 o 
   7  14   0      127.22       97.10      7.13 o 
   1  15   0       28.60       30.00      4.37 o 
   2  15   0       33.81       35.08      4.50 o 
   3  15   0        2.16       10.07      5.10 o 
   4  15   0      145.44      145.90     10.03 o 
   5  15   0        1.85        7.42      2.47 o 
   6  15   0        1.23       12.96      5.21 o 
   0  16   0      588.38      593.57     27.68 o 
   1  16   0       42.43       38.25      5.23 o 
   2  16   0       31.21       51.32      8.77 o 
   3  16   0       23.01       24.65      5.82 o 
   4  16   0       36.75       56.18      7.86 o 
   5  16   0      160.98      182.89     12.21 o 
   1  17   0        4.66        4.33      3.37 o 
   2  17   0       19.68       22.46      4.94 o 
   3  17   0      113.76      134.16     10.43 o 
   4  17   0       15.70       16.77      3.86 o 
 -11   0   1       67.96       88.92      9.12 o 
  -9   0   1        3.47       -3.90      5.26 o 
  -7   0   1     2065.60     2214.71    111.49 o 
  -5   0   1     1167.70      899.87     39.40 o 
  -3   0   1   130927.82   123383.26    381.61 o 
  -1   0   1       61.39       31.80      2.84 o 
   1   0   1       35.08      101.80      6.64 o 
   3   0   1     7478.77     7561.93     90.61 o 
   5   0   1     2993.53     3110.11     70.27 o 
   7   0   1      280.10      220.36     35.79 o 
   9   0   1      515.74      465.73     24.67 o 
  11   0   1       28.59        8.41      2.76 o 
 -12   1   1       70.87      107.08      7.88 o 
 -11   1   1      126.47       87.65     14.90 o 
 -10   1   1        5.89       29.65     12.77 o 
  -9   1   1      753.83      726.68     21.99 o 
  -8   1   1      501.47      500.23     18.66 o 
  -7   1   1     1871.27     1760.66     57.97 o 
  -6   1   1     1696.14     1556.21     61.65 o 
  -5   1   1    15884.66    17326.41    160.38 o 
  -4   1   1      489.47      385.90     25.14 o 
  -3   1   1     7537.60     6591.94     73.86 o 
  -2   1   1    56207.90    53484.28    243.74 o 
  -1   1   1      489.08      497.98     13.82 o 
   0   1   1     2157.27     2706.65     24.23 o 
   1   1   1     2132.16     2180.36     47.55 o 
   2   1   1     6838.94     6328.40    161.47 o 
   3   1   1      120.23       80.98      5.38 o 
   4   1   1       96.96      109.39      8.44 o 
   5   1   1     3467.45     3537.71     71.85 o 
   6   1   1        2.34       22.71      8.37 o 
   7   1   1      685.32      561.32     33.05 o 
   8   1   1       54.93       34.54     11.15 o 
   9   1   1      166.72      152.87     10.01 o 
  10   1   1      310.31      270.06     12.98 o 
  11   1   1      401.71      373.62     17.19 o 
  12   1   1        5.26        1.11      2.28 o 
 -12   2   1       94.92       65.27      6.45 o 
 -11   2   1      704.52      691.96     26.45 o 
 -10   2   1       38.37       40.95      8.61 o 
  -9   2   1      357.38      260.82     54.66 o 
  -8   2   1     2539.17     2548.69     51.19 o 
  -7   2   1     3215.26     2976.35    128.37 o 
  -6   2   1     5513.37     5587.12    127.23 o 
  -5   2   1      566.81      671.10     28.39 o 
  -4   2   1      173.08      158.11     12.27 o 
  -3   2   1       89.19       91.62     13.37 o 
  -2   2   1     3749.26     3831.21    127.55 o 
  -1   2   1     2171.44     2479.25     70.09 o 
   0   2   1     1102.41     1578.33     25.37 o 
   1   2   1     3426.02     3981.38    121.07 o 
   2   2   1     7928.60     7257.45     74.21 o 
   3   2   1     6546.15     6319.97     67.44 o 
   4   2   1      136.90      139.13     11.55 o 
   5   2   1      473.55      421.21     22.50 o 
   6   2   1      233.67      238.80     18.30 o 
   7   2   1     1080.98     1049.05     56.40 o 
   8   2   1     1506.44     1350.65     40.40 o 
   9   2   1      571.45      606.50     19.58 o 
  10   2   1       46.40      110.71     13.22 o 
  11   2   1        0.19        6.51      4.69 o 
  12   2   1      210.70      214.10     11.35 o 
 -12   3   1       22.25       23.46      4.97 o 
 -11   3   1       91.84       86.48      9.75 o 
 -10   3   1      338.82      308.03     20.56 o 
  -9   3   1     3592.49     3337.64     70.90 o 
  -8   3   1      119.29      189.24     17.64 o 
  -7   3   1      882.56      890.95     73.14 o 
  -6   3   1      206.94      195.84     22.65 o 
  -5   3   1       59.65       75.40     12.29 o 
  -4   3   1      985.11     1022.39     32.44 o 
  -3   3   1      467.10      489.95     24.50 o 
  -2   3   1     4861.68     4564.57    371.36 o 
  -1   3   1     4680.54     4473.18     39.56 o 
   0   3   1    10670.05    13152.48    360.59 o 
   1   3   1    20214.67    21007.67    792.61 o 
   2   3   1     1607.37     1621.10     67.69 o 
   3   3   1      462.28      624.75    153.21 o 
   4   3   1     1059.88      958.30     31.81 o 
   5   3   1     1357.93     1187.71     39.64 o 
   6   3   1        5.64       -2.42     21.15 o 
   7   3   1      848.75      666.71     64.97 o 
   8   3   1      167.73      167.73     16.45 o 
   9   3   1       64.95       89.44     11.64 o 
  10   3   1       38.70       32.28      7.71 o 
  11   3   1       33.47       35.38      6.71 o 
  12   3   1       77.45       72.62      7.31 o 
 -12   4   1      522.85      499.30     17.05 o 
 -11   4   1      148.34      141.45     12.39 o 
 -10   4   1      274.75      252.59     18.77 o 
  -9   4   1      546.51      523.91     28.52 o 
  -8   4   1      675.87      737.91     33.73 o 
  -7   4   1      537.51      511.34     55.68 o 
  -6   4   1        0.56       -0.18      9.38 o 
  -5   4   1      167.20      131.37     23.90 o 
  -4   4   1      104.92       57.72     10.04 o 
  -3   4   1      693.26      716.67     47.07 o 
  -2   4   1      236.65      290.64     14.24 o 
  -1   4   1    25914.39    27543.55   1616.94 o 
   0   4   1      858.55     1087.68     29.50 o 
   1   4   1    18090.52    20661.05    218.39 o 
   2   4   1      377.07      277.22     10.44 o 
   3   4   1     1862.03     2141.47     77.33 o 
   4   4   1       75.94       68.42     14.00 o 
   5   4   1      365.29      296.06     92.18 o 
   6   4   1       44.59       30.31      9.26 o 
   7   4   1      240.98      213.24     37.27 o 
   8   4   1      236.94      210.00     21.05 o 
   9   4   1      576.29      534.18     28.44 o 
  10   4   1       68.93      121.41     14.49 o 
  11   4   1        2.46        8.27      4.54 o 
  12   4   1       18.00       10.46      3.03 o 
 -12   5   1       14.45       43.56      5.46 o 
 -11   5   1        3.72        7.80      3.67 o 
 -10   5   1      790.34      707.22     31.05 o 
  -9   5   1       23.80       22.31      6.74 o 
  -8   5   1      578.68      586.28     20.61 o 
  -7   5   1     1606.72     1539.24     30.60 o 
  -6   5   1      380.98      417.16     46.11 o 
  -5   5   1       27.40       51.86     15.98 o 
  -4   5   1      268.92      239.24     21.20 o 
  -3   5   1       51.77       46.03     12.64 o 
  -2   5   1     1076.25     1192.60     28.42 o 
  -1   5   1      291.23      389.62     42.20 o 
   0   5   1     4005.59     4646.76    292.73 o 
   1   5   1       33.06       55.37     30.67 o 
   2   5   1     1134.23      976.26    158.79 o 
   3   5   1      157.47      168.66     24.99 o 
   4   5   1      590.00      566.62     46.20 o 
   5   5   1      593.98      504.29     46.80 o 
   6   5   1      913.56      959.91     68.32 o 
   7   5   1      623.05      606.59     18.34 o 
   8   5   1      210.00      334.76     16.14 o 
   9   5   1      235.48      252.43     19.89 o 
  10   5   1        0.12        1.30      3.71 o 
  11   5   1       50.96       50.44      7.55 o 
  12   5   1        3.46        4.27      2.44 o 
 -11   6   1        1.20        1.45      2.75 o 
 -10   6   1      279.19      335.70     20.82 o 
  -9   6   1     1673.06     1666.32     34.20 o 
  -8   6   1      481.66      424.62     18.28 o 
  -7   6   1       53.30      111.78      9.53 o 
  -6   6   1      185.61      122.23     26.46 o 
  -5   6   1     1732.10     1510.68     86.34 o 
  -4   6   1     1368.58     1455.81     56.91 o 
  -3   6   1      787.91     1036.76     62.43 o 
  -2   6   1       23.33       51.85      7.24 o 
  -1   6   1     2073.36     2102.10     91.77 o 
   0   6   1     3139.92     4037.61     71.66 o 
   1   6   1       46.60       29.33      5.31 o 
   2   6   1      265.43      362.07     37.48 o 
   3   6   1     1507.90     1339.56     73.56 o 
   4   6   1      254.63      287.69     35.98 o 
   5   6   1      639.19      614.07     55.45 o 
   6   6   1     1330.83     1236.47     82.69 o 
   7   6   1       30.76       37.39      6.31 o 
   8   6   1      468.74      729.23     47.35 o 
   9   6   1     1604.30     1486.52     46.56 o 
  10   6   1       54.53       52.99      8.36 o 
  11   6   1      186.92      226.56     14.14 o 
 -11   7   1      129.17      172.17     11.83 o 
 -10   7   1      334.40      338.34     20.25 o 
  -9   7   1       39.49       30.34      5.05 o 
  -8   7   1      885.41      758.73     24.22 o 
  -7   7   1     2401.56     2199.57     38.25 o 
  -6   7   1       89.02       98.26     20.82 o 
  -5   7   1       37.59       38.60     15.58 o 
  -4   7   1      364.99      376.36     43.24 o 
  -3   7   1      469.78      422.58     30.14 o 
  -2   7   1     1242.14     1318.60     50.08 o 
  -1   7   1      115.83      225.81     16.89 o 
   0   7   1    11537.23    14704.88    129.46 o 
   1   7   1       62.06       61.01     19.07 o 
   2   7   1      504.13      794.08     54.69 o 
   3   7   1      361.37      299.32     35.24 o 
   4   7   1      121.08      120.31     25.71 o 
   5   7   1      143.88      119.57     24.88 o 
   6   7   1     2403.59     2609.57     81.46 o 
   7   7   1     2802.84     2659.09     42.33 o 
   8   7   1        5.89       23.97      6.57 o 
   9   7   1      270.90      305.03     19.11 o 
  10   7   1      511.05      535.03     24.45 o 
  11   7   1        2.13        6.01      3.67 o 
 -11   8   1       99.96       89.93      7.47 o 
 -10   8   1       21.83       19.02      5.12 o 
  -9   8   1        9.59       19.89      4.30 o 
  -8   8   1      306.95      313.31     15.42 o 
  -7   8   1        1.05        3.54      4.67 o 
  -6   8   1       14.46       13.70      5.42 o 
  -5   8   1      111.28       75.64     19.58 o 
  -4   8   1      601.73      565.54     56.57 o 
  -3   8   1        8.07        8.79      6.35 o 
  -2   8   1     2070.62     2715.33    110.41 o 
  -1   8   1      139.43      104.44     13.20 o 
   0   8   1     6482.24     7507.13    116.92 o 
   1   8   1       64.63       53.96      9.21 o 
   2   8   1      263.68      359.13     39.16 o 
   3   8   1      118.90      157.32     27.73 o 
   4   8   1       17.94       10.30      9.33 o 
   5   8   1       27.34       29.36     13.44 o 
   6   8   1       57.94       96.10      8.34 o 
   7   8   1      810.93      748.74     23.86 o 
   8   8   1     2907.26     2988.47     47.24 o 
   9   8   1       74.56      194.65     12.31 o 
  10   8   1        9.89       19.45      5.38 o 
  11   8   1        7.87        7.16      2.62 o 
 -11   9   1       30.34       46.66      5.28 o 
 -10   9   1      181.42      244.61     15.02 o 
  -9   9   1      357.09      434.36     16.22 o 
  -8   9   1       15.67       22.28      4.55 o 
  -7   9   1      624.90      634.01     23.16 o 
  -6   9   1     1024.85      942.93     42.38 o 
  -5   9   1      487.80      458.39     20.47 o 
  -4   9   1        5.36       -6.79      8.64 o 
  -3   9   1      163.54      178.19     31.20 o 
  -2   9   1       75.98       54.36     16.71 o 
  -1   9   1     1112.62     1286.81     77.49 o 
   0   9   1      757.82      997.25     43.97 o 
   1   9   1       24.81       21.79     11.03 o 
   2   9   1      236.14      281.16     36.82 o 
   3   9   1     4227.90     4280.76    150.30 o 
   4   9   1       46.41       35.66     15.38 o 
   5   9   1     1125.52     1037.15     31.00 o 
   6   9   1      575.42      557.49     64.09 o 
   7   9   1       76.06      136.98     11.41 o 
   8   9   1      161.25      184.33     11.74 o 
   9   9   1       90.95       94.53      7.52 o 
  10   9   1       34.50       51.07      6.84 o 
 -10  10   1      204.78      274.87     15.45 o 
  -9  10   1     1502.58     1668.83     28.45 o 
  -8  10   1      111.72      125.22      8.97 o 
  -7  10   1       31.97       80.61     14.14 o 
  -6  10   1       64.11       45.07      9.97 o 
  -5  10   1       38.30       40.91      6.26 o 
  -4  10   1      989.45      906.40     35.22 o 
  -3  10   1      367.70      416.16     49.22 o 
  -2  10   1      473.04      449.13     50.40 o 
  -1  10   1       97.52       80.92     18.82 o 
   0  10   1      316.71      358.85     34.43 o 
   1  10   1     2379.91     2882.89    119.57 o 
   2  10   1     1000.39     1008.08     73.89 o 
   3  10   1      449.58      491.89     53.65 o 
   4  10   1        5.81        8.12      1.92 o 
   5  10   1       44.76       48.94      5.32 o 
   6  10   1     1260.28     1293.37    132.25 o 
   7  10   1     2121.38     2003.72     59.98 o 
   8  10   1      192.28      229.98     11.94 o 
   9  10   1     1454.25     1619.84     34.10 o 
  10  10   1        5.89       34.48      6.04 o 
 -10  11   1       31.77       43.70      5.14 o 
  -9  11   1      232.40      341.12     84.20 o 
  -8  11   1        2.90        4.38      2.85 o 
  -7  11   1      185.94      196.48     14.44 o 
  -6  11   1       55.00       64.22      6.18 o 
  -5  11   1      106.31       93.98      7.80 o 
  -4  11   1       33.53       29.25      3.68 o 
  -3  11   1       81.81       85.93      5.75 o 
  -2  11   1      976.73      965.95     16.61 o 
  -1  11   1        2.94       19.40      3.23 o 
   0  11   1      971.06     1046.29     87.85 o 
   1  11   1        5.13       13.48      2.48 o 
   2  11   1        8.88        8.26      1.75 o 
   3  11   1      343.88      298.80     10.55 o 
   4  11   1     1588.12     1506.23     21.84 o 
   5  11   1        3.27       15.51      3.31 o 
   6  11   1      233.06      197.32     14.41 o 
   7  11   1      384.21      359.82     18.01 o 
   8  11   1     1118.23     1064.36     28.28 o 
   9  11   1      506.60      579.06     29.05 o 
  -9  12   1       32.07       34.16      5.52 o 
  -8  12   1       22.44       19.89      4.36 o 
  -7  12   1      162.17      171.75     12.03 o 
  -6  12   1      491.70      457.26     15.78 o 
  -5  12   1      219.01      203.26     11.13 o 
  -4  12   1      813.07      748.25     21.26 o 
  -3  12   1       86.57      106.85      6.76 o 
  -2  12   1      126.21      121.37      6.15 o 
  -1  12   1       45.14       49.05      5.44 o 
   0  12   1       32.43       46.08      6.75 o 
   1  12   1      617.91      556.47     21.77 o 
   2  12   1     1111.49     1018.23     32.09 o 
   3  12   1      509.70      452.03     13.74 o 
   4  12   1      135.85      126.43     19.58 o 
   5  12   1     1534.94     1419.13     49.47 o 
   6  12   1      210.16      211.85     13.82 o 
   7  12   1     1276.11     1340.76     32.08 o 
   8  12   1      113.34      105.90      8.32 o 
   9  12   1        0.62        2.52      2.86 o 
  -8  13   1      323.63      314.94     12.42 o 
  -7  13   1        2.76        0.84      2.75 o 
  -6  13   1       88.51       74.23      6.16 o 
  -5  13   1       79.76       78.21      6.68 o 
  -4  13   1      373.57      311.96     13.64 o 
  -3  13   1      183.66      154.85      8.11 o 
  -2  13   1     3130.14     2775.77     39.68 o 
  -1  13   1      242.20      220.08     11.38 o 
   0  13   1     1201.09     1042.22     29.38 o 
   1  13   1        8.78       12.19      3.26 o 
   2  13   1      395.74      442.15     15.89 o 
   3  13   1      785.68      657.67     17.36 o 
   4  13   1        6.79        6.98      2.23 o 
   5  13   1      980.12     1007.14     24.50 o 
   6  13   1       94.43      116.46      9.73 o 
   7  13   1      114.48      126.51      9.46 o 
   8  13   1        9.49       11.27      3.23 o 
  -7  14   1        4.76        7.56      2.33 o 
  -6  14   1      336.86      326.69     11.35 o 
  -5  14   1      504.58      493.96     15.56 o 
  -4  14   1      111.98      105.79      8.88 o 
  -3  14   1        0.85        3.35      1.97 o 
  -2  14   1       89.08       65.63      7.69 o 
  -1  14   1       18.39       24.55      5.19 o 
   0  14   1     1126.93     1107.40     21.81 o 
   1  14   1       16.38       35.56      4.94 o 
   2  14   1       18.51       14.13      4.17 o 
   3  14   1       44.29       63.28      5.73 o 
   4  14   1      402.27      399.94     12.89 o 
   5  14   1        0.06        3.13      1.99 o 
   6  14   1       28.56       28.21      4.59 o 
   7  14   1       25.36       52.03     10.42 o 
  -6  15   1      253.62      228.92     14.84 o 
  -5  15   1        0.25       -1.24      2.24 o 
  -4  15   1      178.82      159.30     10.39 o 
  -3  15   1      737.56      737.23     34.66 o 
  -2  15   1       52.92       55.66      5.63 o 
  -1  15   1       80.68       90.52      8.03 o 
   0  15   1      602.21      566.81     17.29 o 
   1  15   1       22.12       39.63      4.82 o 
   2  15   1        1.47        7.97      2.44 o 
   3  15   1       45.00       42.50      4.42 o 
   4  15   1      596.16      618.54     19.83 o 
   5  15   1        7.50        5.20      3.66 o 
   6  15   1      132.09      140.52     12.29 o 
  -6  16   1        2.87        6.94      2.34 o 
  -5  16   1      306.00      348.23     17.09 o 
  -4  16   1      129.53      140.23     12.38 o 
  -3  16   1       80.55       95.37     24.66 o 
  -2  16   1       42.37       46.41      6.14 o 
  -1  16   1      279.34      275.64     13.20 o 
   0  16   1        5.47        7.22      5.86 o 
   1  16   1       15.82       20.43      8.26 o 
   2  16   1     1744.21     1997.42     32.48 o 
   3  16   1      236.69      292.66     18.14 o 
   4  16   1      106.27      132.93      7.78 o 
   5  16   1      181.35      177.76     17.27 o 
  -4  17   1        0.22        4.95      2.54 o 
  -3  17   1       24.87       29.86      5.55 o 
  -2  17   1      507.96      592.72     23.66 o 
  -1  17   1       33.23       44.85      7.03 o 
   0  17   1      180.70      248.41     10.93 o 
   1  17   1       46.19       67.43      8.00 o 
   2  17   1       72.17      102.88      9.44 o 
   3  17   1       31.82       40.83      5.70 o 
   4  17   1      371.57      419.37     14.67 o 
  -1  18   1       75.21       67.24      6.41 o 
 -12   0   2      429.23      365.89     13.20 o 
 -10   0   2      641.02      630.73     27.60 o 
  -8   0   2     2831.92     2566.76     48.39 o 
  -6   0   2     2675.15     2900.58    116.52 o 
  -4   0   2      624.93      568.05     30.23 o 
  -2   0   2       14.18       73.02      8.14 o 
   0   0   2    34967.43    33243.80    123.94 o 
   2   0   2       19.23       11.68      3.54 o 
   4   0   2       10.21       78.18     10.63 o 
   6   0   2     4619.29     4655.07    147.77 o 
   8   0   2      539.24      521.67     22.87 o 
  10   0   2       51.37       41.15      7.19 o 
  12   0   2        4.29        5.29      1.94 o 
 -12   1   2        1.09        2.30      2.23 o 
 -11   1   2      256.70      237.12     10.42 o 
 -10   1   2     1861.54     1696.81     38.46 o 
  -9   1   2        1.94       23.78      5.67 o 
  -8   1   2      240.62      268.49     11.12 o 
  -7   1   2     3599.56     3203.68     94.54 o 
  -6   1   2        9.67       10.42      6.13 o 
  -5   1   2      788.82      875.26     36.55 o 
  -4   1   2     2831.38     3033.69     47.11 o 
  -3   1   2     3610.57     4195.33     57.08 o 
  -2   1   2      625.47      715.55     12.24 o 
  -1   1   2     1015.49     1377.87     16.34 o 
   0   1   2      166.41      228.95     13.96 o 
   1   1   2     1109.59     1291.08     19.86 o 
   2   1   2      117.31      186.05     10.44 o 
   3   1   2     6516.62     6440.37     53.55 o 
   4   1   2     1018.59      997.95     35.04 o 
   5   1   2     2938.27     2909.26    100.13 o 
   6   1   2      223.08      206.11     22.89 o 
   7   1   2      167.98      179.66     26.07 o 
   8   1   2       19.43       32.34      3.33 o 
   9   1   2       51.30       58.20     12.49 o 
  10   1   2       36.13       47.85      8.52 o 
  11   1   2       22.52       29.86      3.99 o 
  12   1   2        0.27       -1.65      2.24 o 
 -12   2   2       10.13        8.75      3.19 o 
 -11   2   2        7.48       34.47      7.27 o 
 -10   2   2      211.72      163.78     14.91 o 
  -9   2   2     2924.81     2924.69    108.38 o 
  -8   2   2      256.01      311.33     48.33 o 
  -7   2   2     1582.15     1448.93     64.84 o 
  -6   2   2      889.93      985.81     37.66 o 
  -5   2   2     1607.19     1492.35     75.07 o 
  -4   2   2     1788.02     1613.06     39.50 o 
  -3   2   2     3829.21     3927.65     52.82 o 
  -2   2   2     7576.40     8071.17     44.04 o 
  -1   2   2     6468.61     6800.26     63.72 o 
   0   2   2     1005.05     1122.09     49.41 o 
   1   2   2     6964.63     7696.01    175.28 o 
   2   2   2     1907.41     1795.48     50.58 o 
   3   2   2     1203.50     1353.03     39.50 o 
   4   2   2        3.80       20.57      4.51 o 
   5   2   2     2336.27     2499.69     71.83 o 
   6   2   2     2140.36     2100.87     68.08 o 
   7   2   2     1106.44     1039.63     55.83 o 
   8   2   2       60.00       67.16      5.71 o 
   9   2   2       70.01       84.73      9.57 o 
  10   2   2      647.64      650.41     29.01 o 
  11   2   2      204.44      219.33     14.89 o 
  12   2   2       95.37      108.34      8.04 o 
 -12   3   2      357.39      329.20     14.22 o 
 -11   3   2       18.18       27.29      5.77 o 
 -10   3   2       40.18       31.78      8.19 o 
  -9   3   2      125.82      227.90     22.22 o 
  -8   3   2        8.39       16.28      7.50 o 
  -7   3   2        1.52       39.53     15.69 o 
  -6   3   2     1574.14     1415.82     56.33 o 
  -5   3   2      139.31      144.40     13.81 o 
  -4   3   2     1062.76      904.95     37.88 o 
  -3   3   2      800.30      808.45     59.13 o 
  -1   3   2        2.21       14.85      2.17 o 
   0   3   2     6583.62     8129.49    322.64 o 
   1   3   2      211.82      278.72     25.59 o 
   2   3   2      105.03       89.39     14.30 o 
   3   3   2      661.03      659.70     88.99 o 
   4   3   2     1730.49     1629.93     50.87 o 
   5   3   2       88.73       89.86     13.49 o 
   6   3   2       80.59      103.35     15.25 o 
   7   3   2     1581.83     1491.26     98.06 o 
   8   3   2      858.56      744.26     27.13 o 
   9   3   2       64.88      138.31     15.65 o 
  10   3   2      170.98      188.81     16.09 o 
  11   3   2       22.62       43.65      7.67 o 
  12   3   2      384.33      354.32     14.38 o 
 -12   4   2      192.45      189.63     11.29 o 
 -11   4   2       13.67       22.21      6.50 o 
 -10   4   2      278.09      270.00     19.48 o 
  -9   4   2      119.36       91.12     13.06 o 
  -8   4   2      212.85      302.72     21.79 o 
  -7   4   2       26.65       67.46     21.68 o 
  -6   4   2      466.34      497.02     34.41 o 
  -5   4   2       36.45       68.42     11.88 o 
  -4   4   2     3412.73     3599.10    142.42 o 
  -3   4   2      771.88      703.91     45.87 o 
  -2   4   2     1931.61     1724.85     38.39 o 
  -1   4   2     5755.70     5951.09     53.08 o 
   0   4   2      668.93      646.94     26.39 o 
   1   4   2     2045.38     2262.48     89.43 o 
   2   4   2       34.04       80.37     14.25 o 
   4   4   2      295.37      228.17     20.00 o 
   5   4   2      621.43      525.37     34.00 o 
   6   4   2      605.27      613.46     38.78 o 
   7   4   2       14.88        1.78      6.82 o 
   8   4   2       49.96       41.10      7.38 o 
   9   4   2        7.06        8.69      4.62 o 
  10   4   2      919.21      879.75     34.91 o 
  11   4   2      118.80      131.63     11.63 o 
  12   4   2      154.18      102.61      7.59 o 
 -12   5   2      162.83      158.32      9.29 o 
 -11   5   2        0.35        4.55      3.14 o 
 -10   5   2      149.20      168.93     16.87 o 
  -9   5   2      495.96      545.93     29.35 o 
  -8   5   2      332.33      373.80     16.80 o 
  -7   5   2       20.88       68.26      9.03 o 
  -6   5   2        0.57        8.90      6.72 o 
  -5   5   2       17.19       10.88      6.05 o 
  -4   5   2      920.98      677.55     52.27 o 
  -3   5   2       17.19       16.48     10.02 o 
  -2   5   2     3009.29     3038.69     47.40 o 
  -1   5   2     6564.14     6300.87     50.88 o 
   0   5   2     3885.81     4584.27    196.48 o 
   1   5   2    14898.00    16820.40    811.74 o 
   2   5   2     2736.18     2402.21     41.43 o 
   3   5   2      434.81      446.29     37.94 o 
   4   5   2      985.41     1008.96     64.10 o 
   5   5   2      160.03      218.56     31.39 o 
   6   5   2     1214.61     1178.06     75.31 o 
   7   5   2       49.00       33.11      6.16 o 
   8   5   2     1235.98     1248.52    103.01 o 
   9   5   2      400.50      406.70     24.75 o 
  10   5   2       68.84       60.47      9.21 o 
  11   5   2      179.97      196.50     13.64 o 
  12   5   2       11.49       10.51      2.98 o 
 -11   6   2       86.93       82.68      8.90 o 
 -10   6   2      700.58      698.41     29.77 o 
  -9   6   2      326.24      452.09     26.69 o 
  -8   6   2      176.50      168.40     11.77 o 
  -7   6   2       92.17      107.82      9.87 o 
  -6   6   2      383.39      327.21     43.04 o 
  -5   6   2      147.05      143.90     28.50 o 
  -4   6   2      109.13      108.39     22.15 o 
  -3   6   2     2057.45     2311.19     94.96 o 
  -2   6   2     1189.28     1495.60     37.61 o 
  -1   6   2      528.21      544.80     25.53 o 
   0   6   2      486.92      583.23     27.67 o 
   1   6   2     3052.74     3481.83    355.19 o 
   2   6   2     4357.93     4132.88    299.91 o 
   3   6   2     1532.12     1556.99     75.69 o 
   4   6   2      174.45      139.56     25.40 o 
   5   6   2       92.02       79.30     19.37 o 
   6   6   2      212.45      240.91     35.70 o 
   7   6   2        5.75       16.45      4.62 o 
   8   6   2     2854.87     2729.84     99.57 o 
   9   6   2      279.38      239.16     18.90 o 
  10   6   2        6.16       14.71      6.81 o 
  11   6   2        1.20       19.67      5.74 o 
 -11   7   2      458.00      505.11     19.86 o 
 -10   7   2       80.37      114.32     12.25 o 
  -9   7   2      467.82      465.48     17.99 o 
  -8   7   2      951.71      979.86     27.83 o 
  -7   7   2     1513.49     1630.91     35.89 o 
  -6   7   2     1197.25     1223.46     33.33 o 
  -5   7   2      234.34      238.16     36.58 o 
  -4   7   2      172.35      127.79     17.53 o 
  -3   7   2     2281.16     2222.28     98.82 o 
  -2   7   2     7550.89     7496.18    172.43 o 
  -1   7   2     1599.76     1973.35     53.38 o 
   0   7   2     4449.09     5298.90    180.48 o 
   1   7   2     2751.34     3053.06    127.47 o 
   2   7   2      354.85      457.77     41.17 o 
   3   7   2     2372.30     2542.39    103.00 o 
   4   7   2      723.69      783.76     61.70 o 
   5   7   2      898.51      819.19     68.81 o 
   6   7   2     5390.74     5462.96    132.88 o 
   7   7   2     2346.77     2087.26     39.72 o 
   8   7   2      304.82      257.48     14.94 o 
   9   7   2      104.98      144.24     10.77 o 
  10   7   2      119.54      147.68     13.05 o 
  11   7   2      206.16      212.20     12.40 o 
 -11   8   2      353.19      346.81     14.15 o 
 -10   8   2      335.35      362.07     18.83 o 
  -9   8   2      568.02      572.89     19.35 o 
  -8   8   2      190.17      223.79     13.21 o 
  -7   8   2      685.57      635.86     22.12 o 
  -6   8   2     1323.52     1301.12     28.66 o 
  -5   8   2     1150.21     1066.05     79.70 o 
  -4   8   2      133.12      111.91     24.69 o 
  -3   8   2       51.21       28.44     14.47 o 
  -2   8   2     4500.45     5053.67    177.97 o 
  -1   8   2      218.65      237.12     16.59 o 
   0   8   2      437.31      460.93     28.59 o 
   1   8   2      171.69      181.26     53.86 o 
   2   8   2      776.51      806.43     58.99 o 
   3   8   2     9366.46     9762.38    212.96 o 
   4   8   2      242.08      196.26     32.75 o 
   5   8   2      584.50      560.36     58.60 o 
   6   8   2     1662.71     1766.06     28.92 o 
   7   8   2      374.08      382.64     17.29 o 
   8   8   2     1108.28     1141.96     29.02 o 
   9   8   2     1178.78     1244.45     28.31 o 
  10   8   2      299.62      299.83     16.76 o 
  11   8   2       42.78       51.75      5.52 o 
 -11   9   2      102.11       85.92      6.85 o 
 -10   9   2        1.04        6.09      3.80 o 
  -9   9   2     2078.83     1983.66     34.19 o 
  -8   9   2      872.01      862.51     24.63 o 
  -7   9   2      491.82      516.23     19.79 o 
  -6   9   2      245.24      225.17     20.74 o 
  -5   9   2      560.00      563.09     33.75 o 
  -4   9   2      899.21      821.70     70.46 o 
  -3   9   2      666.48      654.60     61.46 o 
  -2   9   2      144.44      180.75     30.22 o 
  -1   9   2       32.96       47.86     15.21 o 
   0   9   2     5910.72     6710.84    207.40 o 
   1   9   2     2451.98     3027.24    116.30 o 
   2   9   2      346.93      440.41     46.53 o 
   3   9   2        4.44       21.78     11.66 o 
   4   9   2     1880.61     1962.02    104.89 o 
   5   9   2     1653.98     1588.02     40.31 o 
   6   9   2      762.59      703.61     25.32 o 
   7   9   2      985.05     1026.68     28.01 o 
   8   9   2      185.40      200.12     12.08 o 
   9   9   2       41.86       63.49      6.31 o 
  10   9   2       84.52       87.23      7.94 o 
 -10  10   2      494.31      583.46     22.39 o 
  -9  10   2       32.64       73.11     36.48 o 
  -8  10   2      469.06      426.55     16.46 o 
  -7  10   2      931.89      792.50     38.30 o 
  -6  10   2      278.47      263.81     15.35 o 
  -5  10   2      138.56      137.42     11.27 o 
  -4  10   2      104.54      102.61      7.02 o 
  -3  10   2     1328.77     1262.66     40.01 o 
  -2  10   2      483.02      450.70     51.18 o 
  -1  10   2      340.40      341.56     42.73 o 
   0  10   2        0.53       -2.04     11.55 o 
   1  10   2     1593.14     1869.41     96.03 o 
   2  10   2       53.92       67.61     19.55 o 
   3  10   2     1347.08     1208.13    114.72 o 
   4  10   2        0.28        5.43      2.96 o 
   5  10   2      283.21      285.87     23.73 o 
   6  10   2     1127.70     1183.57     53.89 o 
   7  10   2       69.82      127.42     16.01 o 
   8  10   2        1.77       10.73      3.74 o 
   9  10   2       30.58       36.18     10.05 o 
  10  10   2      343.05      376.76     16.71 o 
 -10  11   2        7.79        9.20      2.69 o 
  -9  11   2      103.46      115.96      8.13 o 
  -8  11   2      653.58      652.79     22.16 o 
  -7  11   2      128.26      127.03     10.85 o 
  -6  11   2      174.14      171.60     10.26 o 
  -5  11   2      961.78      844.86     22.99 o 
  -4  11   2      325.30      284.55     16.12 o 
  -3  11   2        0.16        1.35      1.80 o 
  -2  11   2       55.64       60.23      4.24 o 
  -1  11   2     3123.67     3115.37     66.04 o 
   0  11   2       73.22       94.66      9.10 o 
   1  11   2      762.70      817.76     31.26 o 
   2  11   2      282.63      281.44      9.00 o 
   3  11   2      417.36      424.27     16.00 o 
   4  11   2     1215.07     1211.92     32.07 o 
   5  11   2     1905.45     1858.62     40.77 o 
   6  11   2      401.24      327.86     17.59 o 
   7  11   2      286.00      349.72     19.25 o 
   8  11   2      807.77      840.47     24.47 o 
   9  11   2      503.51      542.99     16.29 o 
  -9  12   2       42.09       53.18      6.71 o 
  -8  12   2      286.17      296.45     13.81 o 
  -7  12   2       34.24       36.49      5.81 o 
  -6  12   2      197.25      182.54     13.06 o 
  -5  12   2       97.73       87.81      7.47 o 
  -4  12   2     1160.03     1017.00     24.95 o 
  -3  12   2        2.44        7.26      2.22 o 
  -2  12   2      251.18      215.11     10.39 o 
  -1  12   2      181.07      158.05     12.11 o 
   0  12   2       43.44       51.99      7.18 o 
   1  12   2     2072.85     1906.28     51.47 o 
   2  12   2     1504.91     1420.89     22.59 o 
   3  12   2       10.48       19.03      3.00 o 
   4  12   2      813.82      769.75     19.78 o 
   5  12   2        0.59        9.55      2.74 o 
   6  12   2      621.54      614.19     19.53 o 
   7  12   2      274.45      291.80     15.27 o 
   8  12   2      206.61      199.96     10.95 o 
   9  12   2       31.37       45.72      4.18 o 
  -8  13   2        0.43        4.48      2.65 o 
  -7  13   2      117.43      137.06      9.76 o 
  -6  13   2       37.95       29.04      4.14 o 
  -5  13   2      487.12      442.88     15.79 o 
  -4  13   2      108.27      101.85      9.70 o 
  -3  13   2        4.96        4.92      2.43 o 
  -2  13   2        1.45       12.96      3.37 o 
  -1  13   2        0.40        2.77      1.88 o 
   0  13   2     1500.50     1295.76     31.08 o 
   1  13   2      301.87      276.10     17.71 o 
   2  13   2      640.56      683.51     16.95 o 
   3  13   2       26.61       25.09      3.55 o 
   4  13   2      496.34      458.48     18.83 o 
   5  13   2      324.26      314.14     11.57 o 
   6  13   2        0.61        3.99      3.04 o 
   7  13   2      184.78      182.81     10.85 o 
   8  13   2       55.81       71.60      5.80 o 
  -7  14   2        8.78       10.66      2.78 o 
  -6  14   2        1.91       18.22      3.32 o 
  -5  14   2       27.25       34.95      4.66 o 
  -4  14   2      842.58      745.99     20.00 o 
  -3  14   2        0.29        4.44      2.09 o 
  -2  14   2       80.34      100.71      9.20 o 
  -1  14   2      710.78      691.34     23.62 o 
   0  14   2      208.09      220.43      9.77 o 
   1  14   2        0.39        3.09      1.83 o 
   2  14   2       29.15       26.63      5.49 o 
   3  14   2      850.82      750.31     17.13 o 
   4  14   2      254.97      296.23     13.52 o 
   5  14   2      131.69      134.88      7.95 o 
   6  14   2        2.43        3.68      2.51 o 
   7  14   2      497.92      499.22     15.22 o 
  -6  15   2      342.32      338.05     17.89 o 
  -5  15   2       59.63       55.22      5.81 o 
  -4  15   2       66.40       65.57      6.81 o 
  -3  15   2      107.15      106.38     13.67 o 
  -2  15   2       16.06       13.07      2.71 o 
  -1  15   2      306.57      333.37     13.10 o 
   0  15   2        5.16       13.20      3.19 o 
   1  15   2      367.14      306.11     15.05 o 
   2  15   2        1.04        2.78      1.95 o 
   3  15   2       43.13       55.75      5.08 o 
   4  15   2        0.50        7.30      3.00 o 
   5  15   2        7.37       11.01      4.61 o 
   6  15   2      586.20      578.96     23.27 o 
   7  15   2      157.81      143.51      9.81 o 
  -6  16   2        3.58        6.17      2.37 o 
  -5  16   2      175.78      214.42     13.67 o 
  -4  16   2       72.63       68.36      6.40 o 
  -3  16   2      289.75      311.60     20.85 o 
  -2  16   2      159.52      147.72     10.36 o 
  -1  16   2       92.99      112.08      7.20 o 
   0  16   2      362.92      387.03     15.52 o 
   1  16   2       88.01       97.26      7.94 o 
   2  16   2      205.36      234.85      9.53 o 
   3  16   2        2.30        4.69      2.27 o 
   4  16   2      254.93      241.15     10.19 o 
   5  16   2       16.03       16.59      2.65 o 
  -4  17   2       80.49       87.29      7.75 o 
  -3  17   2      329.49      409.65     18.72 o 
  -2  17   2      477.32      535.39     22.85 o 
  -1  17   2      707.03      821.49     29.06 o 
   0  17   2        3.77        5.98      2.38 o 
   1  17   2        6.83       10.18      2.09 o 
   2  17   2      481.43      554.97     20.36 o 
   3  17   2        3.59        3.43      2.14 o 
  -1  18   2      213.44      232.44     11.91 o 
 -11   0   3       39.54       24.92      5.05 o 
  -9   0   3      347.29      333.46     21.37 o 
  -7   0   3     3778.48     3433.79    121.35 o 
  -5   0   3     1158.17     1251.55     48.28 o 
  -3   0   3     1548.06     1623.93     64.09 o 
  -1   0   3     3712.46     4034.98     56.75 o 
   1   0   3     8272.25     8240.85     78.92 o 
   3   0   3     9235.48     7669.63     96.71 o 
   5   0   3      635.95      634.72     28.60 o 
   7   0   3       27.99       20.09      8.31 o 
   9   0   3      673.35      611.47     28.21 o 
  11   0   3      125.55      136.40     10.93 o 
 -12   1   3       20.65       11.35      2.84 o 
 -11   1   3       12.90       20.63      4.82 o 
 -10   1   3      617.80      678.81    151.94 o 
  -9   1   3       28.63       13.87      7.13 o 
  -8   1   3        6.36       44.09      4.67 o 
  -7   1   3      744.49      821.80     38.97 o 
  -6   1   3      302.69      264.19     25.74 o 
  -5   1   3     1474.93     1505.87     47.88 o 
  -4   1   3     3065.81     3105.62     51.65 o 
  -3   1   3      424.30      345.79     10.78 o 
  -2   1   3     1293.20     1322.90     74.41 o 
  -1   1   3     1304.77     1329.66     15.28 o 
   0   1   3     3011.71     3469.49     36.95 o 
   1   1   3     3935.11     4093.60     80.63 o 
   2   1   3     2869.26     2748.79     30.90 o 
   3   1   3    13457.99    12914.84     90.21 o 
   4   1   3     6615.62     7060.71     91.38 o 
   5   1   3      681.47      827.36     68.30 o 
   6   1   3      931.01      731.78     42.49 o 
   7   1   3      190.28      154.99     17.51 o 
   8   1   3      105.75      113.62      7.59 o 
   9   1   3       55.22       42.63      9.69 o 
  10   1   3       41.20       41.94      5.12 o 
  11   1   3       62.05       57.56      7.88 o 
  12   1   3       78.15       99.29      7.29 o 
 -12   2   3      142.86      163.47      9.96 o 
 -11   2   3      111.83      122.11     11.39 o 
 -10   2   3       45.77       43.59      8.37 o 
  -9   2   3        0.46       52.24      8.19 o 
  -8   2   3      921.04      919.14     76.12 o 
  -7   2   3     1676.62     1520.82     65.03 o 
  -6   2   3     1499.47     1649.49     48.26 o 
  -5   2   3      147.32      108.27     11.63 o 
  -4   2   3       40.79       17.41      4.52 o 
  -3   2   3     1415.52     1922.88     25.44 o 
  -2   2   3    25061.12    24642.00     84.81 o 
  -1   2   3      415.77      444.15     18.30 o 
   0   2   3     1399.70     1597.70     28.67 o 
   1   2   3       14.18       16.00      3.02 o 
   2   2   3        8.45       21.10      3.57 o 
   3   2   3     5289.07     5755.25    147.19 o 
   4   2   3     1914.15     2044.84     44.22 o 
   5   2   3     2996.46     3054.28     98.19 o 
   6   2   3       22.25       10.03      4.58 o 
   7   2   3      529.03      466.89     34.24 o 
   8   2   3       50.14       46.41      5.03 o 
   9   2   3      822.68      757.66     98.29 o 
  10   2   3      271.60      264.12     18.38 o 
  11   2   3        5.76        3.99      4.06 o 
  12   2   3       51.28       50.57      5.43 o 
 -12   3   3      332.93      287.99     13.28 o 
 -11   3   3      102.47       91.73      9.99 o 
 -10   3   3      113.19      140.75     14.27 o 
  -9   3   3     2261.22     2198.36     58.33 o 
  -8   3   3     1146.31     1155.18     57.50 o 
  -7   3   3       61.60       57.94     18.56 o 
  -6   3   3        2.88       25.80     22.66 o 
  -5   3   3       37.38      154.37     17.63 o 
  -4   3   3     3525.11     3458.93    177.42 o 
  -3   3   3      275.94      306.88     17.04 o 
  -2   3   3    24129.89    23794.16    109.95 o 
  -1   3   3     7232.29     8427.01    130.00 o 
   0   3   3     3173.51     3491.20     49.38 o 
   1   3   3     3340.69     3719.55    164.19 o 
   2   3   3     2324.45     2387.57    118.08 o 
   3   3   3     1496.24     1332.66     90.37 o 
   4   3   3     1328.76     1419.88     48.44 o 
   5   3   3        9.31        6.42      4.45 o 
   6   3   3      997.28     1111.87     50.11 o 
   7   3   3     1620.87     1605.83    102.63 o 
   8   3   3       64.25      102.38     10.56 o 
   9   3   3      861.22      837.36     34.98 o 
  10   3   3      156.23      126.92     13.53 o 
  11   3   3      268.55      284.25     17.00 o 
  12   3   3      327.99      341.58     13.73 o 
 -12   4   3       61.98       83.46      7.67 o 
 -11   4   3      362.71      377.98     19.95 o 
 -10   4   3      816.33      720.35     31.55 o 
  -9   4   3      520.60      464.16     27.25 o 
  -8   4   3     1471.88     1438.79     46.54 o 
  -7   4   3     1971.44     1970.95    169.06 o 
  -6   4   3      671.28      688.68    107.13 o 
  -5   4   3     1639.81     1624.58     57.41 o 
  -4   4   3      416.15      479.74     75.69 o 
  -3   4   3       94.10      119.53     19.42 o 
  -2   4   3     8151.55     8114.00     97.42 o 
  -1   4   3     1278.84     1448.72     25.69 o 
   0   4   3    12019.79    13628.37    228.14 o 
   1   4   3       88.64       97.63     26.05 o 
   2   4   3      144.26      204.89     12.37 o 
   3   4   3     1536.46     1390.86     63.22 o 
   4   4   3     1833.40     1545.68    159.98 o 
   5   4   3      347.09      364.18     27.93 o 
   6   4   3       25.21       33.95      9.84 o 
   7   4   3      525.60      495.87     22.39 o 
   8   4   3      166.73      134.63     13.44 o 
   9   4   3       15.95       24.02      6.97 o 
  10   4   3     1303.75     1140.42     39.10 o 
  11   4   3        0.25        6.02      3.77 o 
  12   4   3       31.87       49.57      5.24 o 
 -12   5   3       51.48       67.53      6.25 o 
 -11   5   3        0.88        0.69      2.58 o 
 -10   5   3      259.99      290.91     19.73 o 
  -9   5   3     1187.98     1269.54     44.27 o 
  -8   5   3     1414.38     1404.35     32.29 o 
  -7   5   3      484.71      504.57     17.65 o 
  -6   5   3      960.26      980.23     71.91 o 
  -5   5   3     1230.65     1164.79     73.47 o 
  -4   5   3      276.36      436.87     42.82 o 
  -3   5   3      239.26      185.72     25.69 o 
  -2   5   3      392.76      604.37     19.64 o 
  -1   5   3     9896.67    10268.79    117.62 o 
   0   5   3      101.44      142.94     12.80 o 
   1   5   3    13781.23    15031.71    611.86 o 
   2   5   3     2684.48     2895.66     51.04 o 
   3   5   3      237.99      196.73     25.56 o 
   4   5   3     4390.03     4378.25    128.46 o 
   5   5   3      476.33      473.63     45.54 o 
   6   5   3      321.28      317.44     39.60 o 
   7   5   3       60.89       44.22      8.49 o 
   8   5   3     4316.30     4119.17     71.81 o 
   9   5   3        0.25        0.33      3.91 o 
  10   5   3       18.10       23.90      5.81 o 
  11   5   3       28.49       43.93      6.95 o 
  12   5   3      203.00      226.71     10.13 o 
 -11   6   3       81.38       68.80      8.26 o 
 -10   6   3      212.91      232.18     17.23 o 
  -9   6   3        5.64       10.66      3.60 o 
  -8   6   3     2015.67     2034.06     39.67 o 
  -7   6   3     1520.88     1505.09     31.31 o 
  -6   6   3     1531.28     1528.46     94.30 o 
  -5   6   3     1571.87     1318.29     59.37 o 
  -4   6   3     1032.48     1052.20     69.50 o 
  -3   6   3      462.09      528.75     46.86 o 
  -2   6   3      155.87      210.23     17.17 o 
  -1   6   3    13209.66    13190.07    286.80 o 
   0   6   3     4531.68     5190.30    157.08 o 
   1   6   3     4584.44     5273.23    345.45 o 
   2   6   3      613.52      721.89     65.96 o 
   3   6   3     1717.20     1651.81     78.05 o 
   4   6   3      729.01      640.88     52.21 o 
   5   6   3       87.40      105.61     22.79 o 
   6   6   3      771.86      728.92     62.44 o 
   7   6   3       20.47       30.16      6.48 o 
   8   6   3      237.89      278.83     14.52 o 
   9   6   3       97.07      114.53     13.06 o 
  10   6   3      449.34      456.93     23.96 o 
  11   6   3      334.93      353.63     17.14 o 
 -11   7   3        5.73       10.85      4.98 o 
 -10   7   3       75.38       91.93     10.43 o 
  -9   7   3       12.06        6.58      3.78 o 
  -8   7   3       48.03       79.99      8.58 o 
  -7   7   3      845.62      829.98     23.84 o 
  -6   7   3        4.18       10.55      6.23 o 
  -5   7   3       53.14       54.62     17.45 o 
  -4   7   3      334.05      330.32     41.07 o 
  -3   7   3       82.94       82.70     20.27 o 
  -2   7   3     1090.65     1245.22     72.54 o 
  -1   7   3      971.60     1182.21     41.59 o 
   0   7   3     1876.08     1980.34    156.24 o 
   1   7   3     9800.67    11615.36    498.18 o 
   2   7   3      191.80      264.50     32.19 o 
   3   7   3     1797.09     2149.05     97.02 o 
   4   7   3     1390.59     1384.26     80.56 o 
   5   7   3     1176.34     1097.87     75.36 o 
   6   7   3      232.89      226.56     17.16 o 
   7   7   3      549.57      487.40     18.99 o 
   8   7   3        1.33        4.84      2.50 o 
   9   7   3      806.33      810.59     23.22 o 
  10   7   3        7.95       56.92      9.49 o 
  11   7   3        8.80       15.56      4.16 o 
 -11   8   3        5.18       14.27      4.05 o 
 -10   8   3       70.85       99.57     10.38 o 
  -9   8   3      125.88      142.00     10.21 o 
  -8   8   3      398.10      403.31     17.54 o 
  -7   8   3        3.88        7.13      3.46 o 
  -6   8   3      129.17      171.35     10.52 o 
  -5   8   3      354.28      302.27     43.83 o 
  -4   8   3       43.66       32.61      9.72 o 
  -3   8   3     3716.54     3427.60    131.72 o 
  -2   8   3     1787.96     1793.57     91.17 o 
  -1   8   3      342.47      373.40     25.92 o 
   0   8   3     8010.93     8716.64    510.87 o 
   1   8   3        6.47        8.98      4.74 o 
   2   8   3       74.68       35.79     12.74 o 
   3   8   3     1431.91     1629.23     90.76 o 
   4   8   3     1473.30     1409.63     84.74 o 
   5   8   3       37.05       54.61     11.06 o 
   6   8   3      864.67      855.30     19.40 o 
   7   8   3       48.11       68.08      9.03 o 
   8   8   3        9.03       16.13      8.91 o 
   9   8   3     1374.23     1395.53     29.59 o 
  10   8   3       46.22       76.48      8.67 o 
  11   8   3      121.29      175.44     14.84 o 
 -11   9   3       16.30       32.04      4.24 o 
 -10   9   3        0.14        4.13      2.73 o 
  -9   9   3        1.92       90.90     16.66 o 
  -8   9   3      229.01      259.29     14.08 o 
  -7   9   3     1565.32     1643.21     65.35 o 
  -6   9   3       22.34       27.89      5.27 o 
  -5   9   3     1196.47     1111.57     55.13 o 
  -4   9   3        0.14       -7.86      9.04 o 
  -3   9   3      905.28      844.75     48.74 o 
  -2   9   3      768.35      689.24     42.24 o 
  -1   9   3      557.38      626.22     38.50 o 
   0   9   3      882.09      830.39     50.36 o 
   1   9   3       94.06       75.51     17.87 o 
   2   9   3     1803.07     1968.15     98.06 o 
   3   9   3      598.95      547.81     53.55 o 
   4   9   3      734.75      739.88     64.81 o 
   5   9   3      162.56      152.51     11.55 o 
   6   9   3     1213.67     1067.25     29.47 o 
   7   9   3     1190.31     1130.26     38.64 o 
   8   9   3      214.59      213.91     12.83 o 
   9   9   3       55.21       72.16      6.76 o 
  10   9   3       74.74       70.42      7.12 o 
 -10  10   3        4.01        7.30      3.74 o 
  -9  10   3      485.50      517.41     15.87 o 
  -8  10   3       34.44       38.49      5.85 o 
  -7  10   3      502.94      458.30     29.92 o 
  -6  10   3      132.35      124.67     10.79 o 
  -5  10   3      161.88      144.03     11.72 o 
  -4  10   3      728.51      646.88     18.79 o 
  -3  10   3      655.03      669.27     23.29 o 
  -2  10   3      293.52      298.64     42.67 o 
  -1  10   3      674.50      637.38     58.48 o 
   0  10   3      611.20      739.26     40.00 o 
   1  10   3       39.95       32.72     12.05 o 
   2  10   3      388.64      454.64     49.22 o 
   3  10   3      268.26      247.22     22.17 o 
   4  10   3      276.63      272.63      9.85 o 
   5  10   3      252.44      285.87     15.55 o 
   6  10   3      103.57      117.27     27.04 o 
   7  10   3      152.71      136.11     16.06 o 
   8  10   3      126.97      131.80      9.30 o 
   9  10   3       93.57       98.74      5.76 o 
  10  10   3        2.07        5.20      2.34 o 
 -10  11   3       12.24       20.69      3.60 o 
  -9  11   3       47.85       61.09      8.49 o 
  -8  11   3       23.28       47.76      6.43 o 
  -7  11   3       38.53       39.85      6.54 o 
  -6  11   3     1807.99     1662.61     31.84 o 
  -5  11   3        0.08        7.75      3.50 o 
  -4  11   3      227.43      215.83     11.79 o 
  -3  11   3      896.45      817.48     17.31 o 
  -2  11   3      428.88      426.44     12.09 o 
  -1  11   3      106.16      107.34      9.79 o 
   0  11   3      246.85      249.62     11.84 o 
   1  11   3      968.02     1060.63     19.20 o 
   2  11   3      196.39      204.56      7.69 o 
   3  11   3       21.13       39.75      7.83 o 
   4  11   3       13.39       11.96      3.49 o 
   5  11   3      127.90       91.01      9.54 o 
   6  11   3        4.07        8.31      3.04 o 
   7  11   3      137.96      173.53     13.22 o 
   8  11   3      314.87      302.27     14.49 o 
   9  11   3       10.93       18.82      3.42 o 
  -9  12   3      230.63      280.89     14.86 o 
  -8  12   3       29.57       29.52      5.81 o 
  -7  12   3      856.37      782.41     27.18 o 
  -6  12   3      539.10      464.30     20.60 o 
  -5  12   3      239.83      194.29     15.71 o 
  -4  12   3      123.31      119.89      8.79 o 
  -3  12   3     1482.43     1282.35     22.93 o 
  -2  12   3      181.78      147.71      8.94 o 
  -1  12   3     2814.21     2626.31     37.67 o 
   0  12   3       34.52       35.67      5.97 o 
   1  12   3       63.87       84.51      7.27 o 
   2  12   3      888.74      888.64     16.96 o 
   3  12   3      697.08      650.24     22.63 o 
   4  12   3       96.34       98.07     10.89 o 
   5  12   3       46.85       79.00      8.97 o 
   6  12   3      274.57      320.14     17.72 o 
   7  12   3      356.59      397.80     17.04 o 
   8  12   3       18.90       21.04      3.79 o 
   9  12   3        2.27        2.91      1.51 o 
  -8  13   3       31.66       32.06      5.78 o 
  -7  13   3       45.37       57.78      6.64 o 
  -6  13   3       12.28       14.39      3.22 o 
  -5  13   3      543.45      482.22     19.17 o 
  -4  13   3     1633.11     1457.56     29.64 o 
  -3  13   3      601.35      534.73     19.71 o 
  -2  13   3     1028.09      830.59     21.39 o 
  -1  13   3        6.74       17.12      4.13 o 
   0  13   3      777.12      744.42     22.13 o 
   1  13   3     1211.87     1149.39     43.08 o 
   2  13   3     1070.39     1085.77     49.41 o 
   3  13   3        0.29        7.23      2.20 o 
   4  13   3       61.05       67.20      5.32 o 
   5  13   3      205.43      220.56      9.04 o 
   6  13   3       33.14       46.18      6.38 o 
   7  13   3       34.84       58.38      6.23 o 
   8  13   3       83.89      101.93      6.45 o 
  -7  14   3       14.86       12.63      4.11 o 
  -6  14   3        9.73        5.45      2.20 o 
  -5  14   3        0.62        9.03      2.50 o 
  -4  14   3      636.69      619.17     22.29 o 
  -3  14   3        0.03        7.88      3.33 o 
  -2  14   3      945.63      811.80     25.05 o 
  -1  14   3       97.26       88.76      8.63 o 
   0  14   3      678.95      632.08     19.88 o 
   1  14   3      288.45      292.02     16.62 o 
   2  14   3       35.36       33.43      5.83 o 
   3  14   3      413.35      439.14     13.16 o 
   4  14   3     1127.39     1120.97     20.68 o 
   5  14   3      201.81      206.98     12.82 o 
   6  14   3        7.81        5.97      2.66 o 
   7  14   3      103.87      151.28     12.86 o 
   8  14   3      159.61      156.09      9.68 o 
  -6  15   3      436.94      433.15     18.09 o 
  -5  15   3        2.06        3.09      2.43 o 
  -4  15   3        1.84        2.00      2.28 o 
  -3  15   3       74.14       78.91     12.09 o 
  -2  15   3       29.91       20.46      3.61 o 
  -1  15   3       17.51       18.76      3.46 o 
   0  15   3       43.12       39.66      4.79 o 
   1  15   3      631.59      615.65     20.92 o 
   2  15   3      184.99      172.94     12.14 o 
   3  15   3       11.64       11.55      3.14 o 
   4  15   3      151.10      153.15      9.59 o 
   5  15   3      194.05      210.96     15.47 o 
   6  15   3      238.24      252.64     15.25 o 
   7  15   3        0.62        4.72      2.94 o 
  -6  16   3      320.44      412.01     14.97 o 
  -5  16   3       23.90       18.97      4.49 o 
  -4  16   3      235.63      218.62     17.36 o 
  -3  16   3        2.27        9.43      3.21 o 
  -2  16   3        0.33        1.51      2.44 o 
  -1  16   3      171.44      189.21      9.10 o 
   0  16   3      111.81      114.52     10.87 o 
   1  16   3       52.74       50.19      5.70 o 
   2  16   3       79.70       84.47      5.77 o 
   3  16   3        1.81        2.07      1.74 o 
   4  16   3      263.43      308.38     11.13 o 
   5  16   3       56.19       63.69      7.45 o 
  -4  17   3      131.61      185.95     11.26 o 
  -3  17   3        1.09       13.26      4.08 o 
  -2  17   3       64.78       80.78      9.19 o 
  -1  17   3       17.50       19.45      5.35 o 
   0  17   3       27.81       30.71      6.47 o 
   1  17   3       38.18       56.39      4.16 o 
   2  17   3      232.91      276.36     22.43 o 
   3  17   3       11.35       18.67      3.45 o 
  -1  18   3       59.32       74.06      6.94 o 
 -12   0   4       21.49       28.00      3.78 o 
 -10   0   4      996.28      963.21     34.43 o 
  -8   0   4      303.33      333.31     19.13 o 
  -6   0   4     3815.36     3957.79    134.77 o 
  -4   0   4    10216.99    11504.93    149.15 o 
  -2   0   4    55023.03    52876.43    190.20 o 
   0   0   4     1281.77     1457.64     36.76 o 
   2   0   4     2062.83     1903.73     47.48 o 
   4   0   4      615.23      649.93     33.22 o 
   6   0   4     1794.47     1862.34     92.25 o 
   8   0   4      570.86      500.52     22.23 o 
  10   0   4        2.38       11.94      4.44 o 
 -12   1   4       36.69       50.28      5.59 o 
 -11   1   4      182.65      177.50     42.07 o 
 -10   1   4      553.77      570.95     18.76 o 
  -9   1   4      643.78      535.37     19.05 o 
  -8   1   4     2227.54     2238.83     61.91 o 
  -7   1   4      670.07      811.69     46.61 o 
  -6   1   4      832.86     1020.77     48.33 o 
  -5   1   4        6.78       10.25      9.03 o 
  -4   1   4    16565.32    17078.22    165.91 o 
  -3   1   4     3550.36     3958.04     38.99 o 
  -2   1   4    21098.41    21538.90     97.53 o 
  -1   1   4     4087.08     3975.44     39.73 o 
   0   1   4    22171.49    22304.40    106.11 o 
   1   1   4    15897.83    16316.46     90.53 o 
   2   1   4      112.53      170.63     11.80 o 
   3   1   4    14916.23    13997.41    150.45 o 
   4   1   4      458.06      368.90     18.35 o 
   5   1   4     2246.62     2489.07     55.95 o 
   6   1   4      251.79      257.77     20.25 o 
   7   1   4       48.57       29.26      7.69 o 
   8   1   4        5.30        3.99      2.25 o 
   9   1   4      438.20      367.70     15.91 o 
  10   1   4       42.59       51.95      5.59 o 
  11   1   4        7.11       11.96      2.64 o 
  12   1   4      189.55      280.74     11.56 o 
 -12   2   4       21.05       18.90      3.80 o 
 -11   2   4       22.23       14.61      4.59 o 
 -10   2   4       20.94       18.93      5.96 o 
  -9   2   4       44.33       87.19     19.71 o 
  -8   2   4     1148.14     1062.56     23.72 o 
  -7   2   4       57.74       74.08     15.37 o 
  -6   2   4      763.77      701.16     32.79 o 
  -5   2   4      348.76      343.99     20.43 o 
  -4   2   4      243.91      185.85     16.77 o 
  -3   2   4     7184.60     7151.42     76.82 o 
  -2   2   4    50805.48    48808.07    515.25 o 
  -1   2   4     3543.60     3606.77     85.86 o 
   0   2   4    23438.20    25022.21    125.70 o 
   1   2   4     4655.76     4507.59     66.52 o 
   2   2   4     8178.65     8212.64    119.36 o 
   3   2   4     2446.40     2625.49     49.05 o 
   4   2   4      130.97      104.99     12.03 o 
   5   2   4     1076.07     1204.48     64.35 o 
   6   2   4      602.17      505.69     35.73 o 
   7   2   4     1613.37     1385.16     51.31 o 
   8   2   4      453.89      416.56     15.50 o 
   9   2   4      789.91      650.24     17.83 o 
  10   2   4        9.62       15.08      5.07 o 
  11   2   4      216.83      195.15     13.81 o 
  12   2   4       38.21       57.18      5.73 o 
 -12   3   4      157.51      165.66     10.18 o 
 -11   3   4      115.96       95.88     10.30 o 
 -10   3   4      467.44      392.33     23.26 o 
  -9   3   4       89.67       74.70     11.54 o 
  -8   3   4       35.77       44.53      7.66 o 
  -7   3   4      650.41      609.87     56.70 o 
  -6   3   4       51.83       64.74     30.31 o 
  -5   3   4     1632.74     1568.41    152.56 o 
  -4   3   4      174.70      229.24     21.92 o 
  -3   3   4      670.21      892.07     18.29 o 
  -2   3   4     1485.03     1940.04     30.57 o 
  -1   3   4     1269.34     1384.14     32.26 o 
   0   3   4    76282.07    80915.86   1251.79 o 
   1   3   4     2301.18     2640.26     44.93 o 
   2   3   4      121.50      139.92      8.83 o 
   3   3   4        0.93       32.62      6.78 o 
   4   3   4      199.50      204.87     57.32 o 
   5   3   4       23.75       70.55     12.13 o 
   6   3   4      642.02      591.02     36.35 o 
   7   3   4        3.69       11.63     11.86 o 
   8   3   4      175.96      176.52     12.96 o 
   9   3   4        0.50       10.70      7.48 o 
  10   3   4      153.15      140.81     13.68 o 
  11   3   4      288.82      258.85     16.02 o 
  12   3   4        3.13        2.70      2.40 o 
 -12   4   4      531.58      513.56     17.27 o 
 -11   4   4       75.64      122.68     11.61 o 
 -10   4   4       32.23       38.99      8.46 o 
  -9   4   4       26.81       45.12      8.84 o 
  -8   4   4      320.16      277.25     20.82 o 
  -7   4   4      251.39      290.17     19.77 o 
  -6   4   4      178.48      167.96     20.13 o 
  -5   4   4        0.21       11.07     13.68 o 
  -4   4   4     2120.46     1889.80     84.11 o 
  -3   4   4      385.90      447.36     35.96 o 
  -2   4   4     5473.82     5434.44     54.51 o 
  -1   4   4     9501.80    10934.40    155.54 o 
   0   4   4     1982.79     2097.68     45.20 o 
   1   4   4     2861.15     2879.23     84.25 o 
   2   4   4     5449.69     6194.73    196.01 o 
   3   4   4       18.98       32.15     10.96 o 
   4   4   4       25.65      119.12     29.36 o 
   5   4   4      242.25      238.34     22.88 o 
   6   4   4      702.80      629.23     46.75 o 
   7   4   4      369.55      355.56     19.00 o 
   8   4   4        2.50       11.22      5.23 o 
   9   4   4      298.89      241.92     19.22 o 
  10   4   4      169.98      134.06     13.53 o 
  11   4   4      201.49      195.81     13.75 o 
  12   4   4        2.61        0.69      1.66 o 
 -12   5   4        2.24        9.54      2.68 o 
 -11   5   4       15.01       15.58      4.69 o 
 -10   5   4        1.15        6.98      4.34 o 
  -9   5   4      449.99      500.52     28.10 o 
  -8   5   4        2.36       -1.14      5.79 o 
  -7   5   4      160.41      172.62     10.54 o 
  -6   5   4       29.63       40.19     10.53 o 
  -5   5   4       50.08       37.31     12.30 o 
  -4   5   4      338.88      513.09     47.18 o 
  -3   5   4      585.30      639.51     48.72 o 
  -2   5   4     3446.47     3452.78     64.59 o 
  -1   5   4      127.52      110.82     11.26 o 
   0   5   4      772.47      852.34     31.73 o 
   1   5   4       80.32      124.37     14.90 o 
   2   5   4      566.80      608.13     37.58 o 
   3   5   4      934.96      797.15     51.82 o 
   4   5   4      221.62      246.79     31.47 o 
   5   5   4       27.69       60.31     17.36 o 
   6   5   4        3.30       12.71      8.99 o 
   7   5   4      843.59      740.07     21.48 o 
   8   5   4      201.44      348.24     21.16 o 
   9   5   4      142.69      124.70     13.96 o 
  10   5   4       14.09       16.89      5.44 o 
  11   5   4       47.18       64.23      7.96 o 
 -11   6   4       45.81       50.50      7.19 o 
 -10   6   4       53.36       59.06      9.18 o 
  -9   6   4       82.80       74.82      7.68 o 
  -8   6   4       98.00      145.74     11.13 o 
  -7   6   4       61.73       94.54      8.09 o 
  -6   6   4      160.80      146.18     30.55 o 
  -5   6   4     1249.65     1160.78     78.25 o 
  -4   6   4      215.98      339.51     40.19 o 
  -3   6   4       19.01       17.73      9.67 o 
  -2   6   4     3013.33     3714.92     48.84 o 
  -1   6   4      767.40      945.97     23.49 o 
   0   6   4      601.44      614.56     47.97 o 
   1   6   4     1357.85     1679.94     58.48 o 
   2   6   4      932.07     1077.19     70.08 o 
   3   6   4       43.30      115.68     22.32 o 
   4   6   4      150.21      170.58     27.09 o 
   5   6   4      141.09      190.01     30.44 o 
   6   6   4      408.13      365.53     44.00 o 
   7   6   4       56.07       60.51      7.76 o 
   8   6   4      174.61      145.79      8.29 o 
   9   6   4       44.54       46.37      8.63 o 
  10   6   4        4.74       19.69      6.71 o 
  11   6   4        0.22        4.47      3.34 o 
 -11   7   4       26.52       35.16      5.37 o 
 -10   7   4       86.55       74.45      9.46 o 
  -9   7   4        2.32        5.90      2.65 o 
  -8   7   4        7.25        7.94      3.58 o 
  -7   7   4     2017.53     1864.64     37.86 o 
  -6   7   4     1406.58     1349.90     29.11 o 
  -5   7   4      959.79      804.35     47.69 o 
  -4   7   4      144.31       91.89     22.39 o 
  -3   7   4     3820.96     3616.44    132.71 o 
  -2   7   4     3717.55     3834.51    128.50 o 
  -1   7   4     2577.04     3039.70    277.83 o 
   0   7   4     4910.22     5415.09     99.31 o 
   1   7   4      160.28      159.14     16.14 o 
   2   7   4      856.95      852.64     57.62 o 
   3   7   4     1203.98     1266.57     75.02 o 
   4   7   4     2769.60     2575.55    109.47 o 
   5   7   4     1594.35     1482.69     87.48 o 
   6   7   4       66.24       68.00     12.20 o 
   7   7   4       21.81       24.27      6.91 o 
   8   7   4        1.77       10.94      3.30 o 
   9   7   4      934.10      971.71     38.46 o 
  10   7   4      917.09      966.82     32.34 o 
  11   7   4      235.38      228.64     12.29 o 
 -11   8   4       74.16      107.77      5.89 o 
 -10   8   4        4.08        9.47      4.01 o 
  -9   8   4      156.51      170.32     10.72 o 
  -8   8   4      171.11      202.49     12.54 o 
  -7   8   4     2182.07     1930.98     38.47 o 
  -6   8   4        0.76        3.61      3.77 o 
  -5   8   4      606.84      583.15     40.15 o 
  -4   8   4      178.03      197.28     33.76 o 
  -3   8   4     1442.60     1484.52     88.31 o 
  -2   8   4      627.20      591.05     53.92 o 
  -1   8   4     6021.86     6364.54    243.99 o 
   0   8   4     1388.87     1736.60    173.61 o 
   1   8   4      811.63     1142.07     45.25 o 
   2   8   4       70.98      117.82     23.13 o 
   3   8   4       49.42       64.67     18.54 o 
   4   8   4      229.62      246.40     37.18 o 
   5   8   4      115.53      123.76      9.20 o 
   6   8   4     1089.76      984.09     26.49 o 
   7   8   4     1684.55     1685.61     35.68 o 
   8   8   4        4.86       18.23      4.71 o 
   9   8   4       34.20       49.18      6.01 o 
  10   8   4       23.38       17.44      4.94 o 
  11   8   4      489.24      551.02     15.91 o 
 -10   9   4      411.32      432.36     17.72 o 
  -9   9   4      186.06      204.32     11.14 o 
  -8   9   4      289.89      253.87     13.56 o 
  -7   9   4     2284.44     2413.60     78.23 o 
  -6   9   4      141.25      141.34     11.70 o 
  -5   9   4        9.41       17.68      4.30 o 
  -4   9   4      595.24      521.76     40.00 o 
  -3   9   4       20.43        0.68      3.46 o 
  -2   9   4      778.02      861.79     67.74 o 
  -1   9   4       11.97       21.91      6.39 o 
   0   9   4     3085.24     3184.29    123.62 o 
   1   9   4       27.91       30.68     12.76 o 
   2   9   4     2849.10     2997.35    121.11 o 
   3   9   4       28.41       31.75     12.63 o 
   4   9   4       25.88       48.77     11.09 o 
   5   9   4       17.52        9.22      9.27 o 
   6   9   4        7.38        9.78      5.44 o 
   7   9   4      128.17      125.96      9.77 o 
   8   9   4     1050.32     1028.53     26.63 o 
   9   9   4      285.05      323.44     13.26 o 
  10   9   4       98.60       98.07      6.21 o 
 -10  10   4       46.62       37.67      5.72 o 
  -9  10   4      334.69      388.70     13.86 o 
  -8  10   4      854.88      935.52     41.04 o 
  -7  10   4      350.07      365.88     26.35 o 
  -6  10   4        1.35        1.87      2.76 o 
  -5  10   4       39.44       45.48     10.66 o 
  -4  10   4       83.94       97.74      7.37 o 
  -3  10   4       88.82      105.74      7.42 o 
  -2  10   4       97.35       83.24     15.78 o 
  -1  10   4      853.74      826.30     47.33 o 
   0  10   4       43.53       41.18     17.12 o 
   1  10   4     2433.33     2789.88    117.90 o 
   2  10   4      391.09      418.32     47.69 o 
   3  10   4        2.38       11.19      2.47 o 
   4  10   4       83.09       88.79      5.86 o 
   5  10   4     4601.28     4258.78     59.35 o 
   6  10   4       99.51       91.07     11.44 o 
   7  10   4      252.13      222.07     20.35 o 
   8  10   4       72.44       77.66      7.09 o 
   9  10   4       73.33       81.20      5.08 o 
  10  10   4      114.47      118.00      8.14 o 
 -10  11   4      152.73      149.02      9.01 o 
  -9  11   4     1201.22     1267.67     36.11 o 
  -8  11   4       19.65       20.10      4.30 o 
  -7  11   4      111.08       96.44     10.55 o 
  -6  11   4       87.86       91.08      9.79 o 
  -5  11   4       34.47       40.13      5.31 o 
  -4  11   4     1167.42     1053.12     25.56 o 
  -3  11   4      411.85      374.09     18.73 o 
  -2  11   4      142.64      163.10     19.52 o 
  -1  11   4     1125.06     1105.03     22.26 o 
   0  11   4      232.73      239.53     13.62 o 
   1  11   4     2146.51     2289.05     66.45 o 
   2  11   4      897.81      924.78     14.88 o 
   3  11   4     2562.34     2620.79     31.26 o 
   4  11   4     1032.96     1017.29     19.98 o 
   5  11   4      189.59      194.21     10.64 o 
   6  11   4      187.77      215.18     17.54 o 
   7  11   4     1641.99     1608.75     35.96 o 
   8  11   4       38.49       41.19      5.47 o 
   9  11   4        1.96        3.14      1.89 o 
  -9  12   4      381.18      363.84     16.55 o 
  -8  12   4        6.56        4.53      2.51 o 
  -7  12   4      389.33      385.20     17.64 o 
  -6  12   4     2996.75     2707.54     51.43 o 
  -5  12   4       17.13       25.65      4.72 o 
  -4  12   4      937.50      895.42     23.67 o 
  -3  12   4      238.93      236.70     21.80 o 
  -2  12   4     1197.21     1082.44     28.54 o 
  -1  12   4       21.92       17.30      4.66 o 
   0  12   4     1521.93     1509.07     37.18 o 
   1  12   4     2899.91     2908.57     59.53 o 
   2  12   4      968.63     1002.24     36.19 o 
   3  12   4       11.50        9.93      2.42 o 
   4  12   4        8.68       17.91      3.11 o 
   5  12   4     2094.89     2051.66     33.43 o 
   6  12   4      468.26      484.85     20.96 o 
   7  12   4       91.75       88.37      8.08 o 
   8  12   4        0.05        1.03      2.55 o 
   9  12   4       35.60       33.62      5.26 o 
  -8  13   4      115.85      112.61     10.22 o 
  -7  13   4      159.94      130.49      9.48 o 
  -6  13   4      180.00      183.35      9.68 o 
  -5  13   4       34.99       50.72      5.80 o 
  -4  13   4      480.14      415.25     15.84 o 
  -3  13   4     1007.36      874.71     18.82 o 
  -2  13   4      256.54      263.59     15.29 o 
  -1  13   4      995.77      961.17     35.59 o 
   0  13   4      236.65      252.01     10.36 o 
   1  13   4      683.10      676.84     20.21 o 
   2  13   4       31.82       44.91      4.64 o 
   3  13   4        0.08        6.82      2.55 o 
   4  13   4       13.43       14.30      3.01 o 
   5  13   4      399.02      414.76     14.53 o 
   6  13   4      563.42      581.45     20.07 o 
   7  13   4       76.59       71.20      6.56 o 
   8  13   4        0.91        3.16      1.62 o 
  -7  14   4       23.04       40.36      6.49 o 
  -6  14   4      184.78      189.89     10.35 o 
  -5  14   4       97.87       74.33      6.22 o 
  -4  14   4       77.18       62.80      7.46 o 
  -3  14   4      495.75      454.68     36.87 o 
  -2  14   4        0.49        3.91      2.62 o 
  -1  14   4      681.75      669.69     23.00 o 
   0  14   4       27.73       40.54      4.79 o 
   1  14   4      370.47      382.00     18.46 o 
   2  14   4      559.62      542.01     21.73 o 
   3  14   4        0.89        6.99      3.12 o 
   4  14   4       12.68       15.21      3.90 o 
   5  14   4      115.23      128.46      7.92 o 
   6  14   4       67.13       92.98      9.16 o 
   7  14   4      354.17      398.46     19.41 o 
  -6  15   4       48.17       58.90      7.11 o 
  -5  15   4      225.40      228.57     17.01 o 
  -4  15   4      261.76      236.25     12.48 o 
  -3  15   4        1.28        4.89      3.93 o 
  -2  15   4      261.93      247.35     11.01 o 
  -1  15   4        2.64        3.89      2.16 o 
   0  15   4      251.87      230.45     12.86 o 
   1  15   4       61.11       80.48      7.58 o 
   2  15   4      448.77      499.02     18.39 o 
   3  15   4      296.63      352.74     12.08 o 
   4  15   4      220.23      221.41     16.68 o 
   5  15   4       16.13       34.35      6.98 o 
   6  15   4       86.14      105.93      9.94 o 
  -6  16   4      101.76      102.64      7.46 o 
  -5  16   4      145.73      151.22     25.44 o 
  -4  16   4      229.90      237.21     32.83 o 
  -3  16   4       85.42      100.61      8.32 o 
  -2  16   4       90.23       94.30     10.60 o 
  -1  16   4       45.91       54.14      4.91 o 
   0  16   4      424.12      473.92     19.45 o 
   1  16   4      131.00      135.93      8.89 o 
   2  16   4       39.65       35.92      4.53 o 
   3  16   4       25.33       35.55      4.17 o 
   4  16   4      149.77      157.45      6.29 o 
   5  16   4        6.08        7.48      2.85 o 
  -4  17   4        0.13        4.64      2.68 o 
  -3  17   4       78.69       91.58      9.09 o 
  -2  17   4       36.44       70.57      8.50 o 
  -1  17   4       17.51       26.11      5.63 o 
   0  17   4       41.79       41.21      6.93 o 
   1  17   4       83.27       67.78      7.85 o 
   2  17   4        1.60       11.72      3.49 o 
  -1  18   4      102.46      126.20      8.91 o 
 -11   0   5      405.15      435.60     19.98 o 
  -9   0   5     2456.12     2357.45     56.96 o 
  -7   0   5     2457.46     2524.64     80.43 o 
  -5   0   5       23.58       41.71      8.02 o 
  -3   0   5     1369.35     1413.83     66.18 o 
  -1   0   5     2249.92     2513.18     56.73 o 
   1   0   5      271.00      208.42      8.78 o 
   3   0   5     1309.48     1108.91     41.93 o 
   5   0   5     5710.27     5276.54    138.09 o 
   7   0   5     3260.62     2866.49    151.80 o 
   9   0   5       28.52       29.11      4.70 o 
  11   0   5     1078.35     1045.24     29.65 o 
 -12   1   5      277.62      244.69     11.72 o 
 -11   1   5      796.91      777.75     75.60 o 
 -10   1   5       24.27       33.43      4.89 o 
  -9   1   5      431.01      493.74     31.64 o 
  -8   1   5     1885.69     1821.16     41.52 o 
  -7   1   5     4100.96     4167.23     85.03 o 
  -6   1   5      122.34      160.68     18.97 o 
  -5   1   5     3851.34     3789.60     64.95 o 
  -4   1   5      889.52     1058.74     43.12 o 
  -3   1   5      838.41      883.54     34.29 o 
  -2   1   5    24635.63    25554.85    210.12 o 
  -1   1   5       92.14      132.40     34.16 o 
   0   1   5    18162.68    17547.17    113.51 o 
   1   1   5     5361.53     5708.04     51.47 o 
   2   1   5      886.31     1073.96     26.77 o 
   3   1   5      833.62      742.99     26.85 o 
   4   1   5     1836.33     1909.25     42.40 o 
   5   1   5       47.53       95.36     10.54 o 
   6   1   5      291.63      289.03     21.43 o 
   7   1   5       37.89       20.04      5.68 o 
   8   1   5      445.11      414.22     14.26 o 
   9   1   5     2875.32     2455.97     40.35 o 
  10   1   5      171.80      157.89     11.06 o 
  11   1   5        1.37        2.42      2.35 o 
  12   1   5        1.30        6.81      2.46 o 
 -12   2   5        4.93        2.82      2.12 o 
 -11   2   5       45.55       38.27      6.89 o 
 -10   2   5      691.80      599.57     28.79 o 
  -9   2   5      351.69      364.36     23.75 o 
  -8   2   5       10.31       10.30      2.79 o 
  -7   2   5      567.00      578.33     31.77 o 
  -6   2   5     2952.30     3169.97     79.93 o 
  -5   2   5     1052.02     1225.63     38.40 o 
  -4   2   5      344.99      371.48     14.85 o 
  -3   2   5     2059.47     1946.86     36.22 o 
  -2   2   5     4233.57     4472.00     40.24 o 
  -1   2   5    18626.04    18839.26    133.93 o 
   0   2   5    56088.09    56587.61    662.32 o 
   1   2   5     7819.04     8026.67     77.58 o 
   2   2   5      366.19      329.10     13.48 o 
   3   2   5     1445.64     1334.97     28.28 o 
   4   2   5     1113.80      989.54     31.08 o 
   5   2   5       52.94       68.74      9.17 o 
   6   2   5      744.83      657.93     40.52 o 
   7   2   5      247.18      216.26     24.91 o 
   8   2   5      376.49      367.04     26.33 o 
   9   2   5       23.84       32.47      4.86 o 
  10   2   5        7.74        4.07      3.58 o 
  11   2   5        0.17        2.09      2.76 o 
  12   2   5      311.32      416.71     14.09 o 
 -12   3   5      823.19      792.84     21.62 o 
 -11   3   5      338.24      307.47     18.09 o 
 -10   3   5        0.47        5.47      4.79 o 
  -9   3   5       36.88       33.38      7.41 o 
  -8   3   5      305.68      304.00     17.16 o 
  -7   3   5      304.24      285.37     38.64 o 
  -6   3   5      741.67      753.67     40.37 o 
  -5   3   5     2264.77     2072.07     62.32 o 
  -4   3   5     1920.98     2366.08     59.68 o 
  -3   3   5     3562.05     3377.79     62.53 o 
  -2   3   5     1535.78     1721.62     40.87 o 
  -1   3   5      854.99      920.54     46.66 o 
   0   3   5       31.69       66.72      8.03 o 
   1   3   5      477.92      514.74     38.43 o 
   2   3   5     6488.05     6950.50     78.33 o 
   3   3   5     2045.54     1953.38     50.17 o 
   4   3   5     7310.80     7321.05    111.33 o 
   5   3   5      357.11      400.76     28.45 o 
   6   3   5      327.65      315.51     27.20 o 
   7   3   5        1.98        3.69      2.09 o 
   8   3   5        5.58       50.52      9.17 o 
   9   3   5      108.60      115.09     12.83 o 
  10   3   5       27.21       32.84      7.62 o 
  11   3   5      429.48      441.65     20.62 o 
  12   3   5      238.88      315.26     12.29 o 
 -12   4   5       60.34       62.75      6.30 o 
 -11   4   5       77.25      120.60     11.29 o 
 -10   4   5      510.61      481.49     25.80 o 
  -9   4   5      248.58      222.33     18.79 o 
  -8   4   5      680.80      632.50     31.44 o 
  -7   4   5       20.92       13.29      5.12 o 
  -6   4   5      375.35      300.18     38.06 o 
  -5   4   5     1717.88     1644.91     86.96 o 
  -4   4   5     2032.54     2109.82     90.99 o 
  -3   4   5      294.87      349.37     14.95 o 
  -2   4   5     1655.80     1628.75     70.38 o 
  -1   4   5      392.43      452.80     48.52 o 
   0   4   5       11.42       56.27     12.39 o 
   1   4   5      874.23      830.60     29.77 o 
   2   4   5     1027.84     1066.83     32.72 o 
   3   4   5     5521.96     5555.46    130.10 o 
   4   4   5      262.63      322.88     30.32 o 
   5   4   5      275.90      279.09     24.95 o 
   6   4   5        5.30       23.04      8.06 o 
   7   4   5       31.59       22.44      5.14 o 
   8   4   5     1129.01      898.04     34.40 o 
   9   4   5        0.81       10.96      3.67 o 
  10   4   5      192.31      192.16     15.89 o 
  11   4   5       13.44       14.69      4.58 o 
  12   4   5        2.25       13.57      2.84 o 
 -12   5   5       11.06        4.84      1.90 o 
 -11   5   5        4.28       15.01      5.08 o 
 -10   5   5       28.50       31.46      6.91 o 
  -9   5   5      266.83      277.16     20.56 o 
  -8   5   5      319.57      273.35     14.48 o 
  -7   5   5      380.71      333.82     14.79 o 
  -6   5   5      317.76      279.85     38.68 o 
  -5   5   5       79.10      132.28     25.58 o 
  -4   5   5      188.75      255.49     33.24 o 
  -3   5   5      185.32      193.58     16.91 o 
  -2   5   5     3272.69     3285.46     48.31 o 
  -1   5   5       10.31        5.33      5.59 o 
   0   5   5     5902.17     6224.32     88.67 o 
   1   5   5     3227.64     3375.01     64.80 o 
   2   5   5     1250.44     1663.98    138.36 o 
   3   5   5      486.51      424.88     38.45 o 
   4   5   5     3313.69     3032.48    108.99 o 
   5   5   5     3499.20     3249.41    119.30 o 
   6   5   5      174.80      139.62     26.90 o 
   7   5   5        0.22        7.51      3.01 o 
   8   5   5      671.89      494.71     25.03 o 
   9   5   5      118.45      108.14     11.36 o 
  10   5   5      111.65      118.33     12.45 o 
  11   5   5      160.99      176.46     12.72 o 
 -11   6   5      100.42      138.64     11.22 o 
 -10   6   5       65.63       81.20     10.38 o 
  -9   6   5      568.77      562.18     28.64 o 
  -8   6   5      132.03      146.97     14.21 o 
  -7   6   5      692.67      741.39     22.44 o 
  -6   6   5      131.81      133.51     19.75 o 
  -5   6   5        6.06       11.88      9.43 o 
  -4   6   5     1672.14     1614.20     90.27 o 
  -3   6   5        0.04        4.58      5.42 o 
  -2   6   5      752.03      895.11     27.96 o 
  -1   6   5      341.53      349.58     22.42 o 
   0   6   5     1189.07     1266.48     43.20 o 
   1   6   5      683.89      737.63     32.87 o 
   2   6   5      106.88      116.03     16.30 o 
   3   6   5     3381.36     3050.84    108.00 o 
   4   6   5      150.66      147.16     25.56 o 
   5   6   5      611.54      567.89     52.46 o 
   6   6   5       21.83       41.12      9.87 o 
   7   6   5     1519.41     1352.19     44.30 o 
   8   6   5      295.32      289.52     33.23 o 
   9   6   5        1.47       18.81      6.41 o 
  10   6   5      640.78      637.63     27.21 o 
  11   6   5       24.11       34.80      5.77 o 
 -11   7   5       91.08      104.32      8.90 o 
 -10   7   5       34.51       30.74      6.18 o 
  -9   7   5       27.99       43.81      7.96 o 
  -8   7   5        4.99        9.97      3.19 o 
  -7   7   5      661.63      565.64     21.02 o 
  -6   7   5      255.46      330.41     14.63 o 
  -5   7   5        7.28       35.70     14.63 o 
  -4   7   5       14.80       62.14     18.52 o 
  -3   7   5       59.49       56.63     17.81 o 
  -2   7   5        2.97        6.40      8.39 o 
  -1   7   5      169.67      221.22     51.95 o 
   0   7   5     1658.17     2002.32     58.27 o 
   1   7   5       15.61       17.04      5.88 o 
   2   7   5      636.22      673.34     51.68 o 
   3   7   5     1878.30     1800.08     88.04 o 
   4   7   5     1316.36     1278.28     78.15 o 
   5   7   5       85.65       46.07     16.12 o 
   6   7   5        6.52       11.68      3.15 o 
   7   7   5       88.95       84.45     11.88 o 
   8   7   5      293.87      266.67     14.05 o 
   9   7   5        3.41        6.38      2.90 o 
  10   7   5      404.30      394.32     20.39 o 
  11   7   5       59.22       62.29      6.51 o 
 -11   8   5        0.24        1.07      2.37 o 
 -10   8   5      464.56      483.00     21.39 o 
  -9   8   5       66.81       58.27      8.82 o 
  -8   8   5       21.60       36.08      5.67 o 
  -7   8   5      143.46      133.66     10.60 o 
  -6   8   5      298.74      309.85     12.31 o 
  -5   8   5      919.31      864.12     41.53 o 
  -4   8   5       28.58       32.08     14.04 o 
  -3   8   5     1161.00     1049.30     76.53 o 
  -2   8   5      479.16      556.93     53.61 o 
  -1   8   5        0.57       19.59      6.48 o 
   0   8   5      470.33      535.99     32.45 o 
   1   8   5      576.72      768.63     38.17 o 
   2   8   5     2611.09     2749.29    111.01 o 
   3   8   5      209.43      242.74     34.68 o 
   4   8   5      529.85      507.19     51.18 o 
   5   8   5      175.95      171.01     10.98 o 
   6   8   5     1670.19     1836.15     49.71 o 
   7   8   5       17.84       26.74      4.88 o 
   8   8   5      957.74      936.51     25.93 o 
   9   8   5      178.08      166.19     10.03 o 
  10   8   5      103.96      118.41     10.32 o 
 -10   9   5        9.25       22.01      3.63 o 
  -9   9   5      143.16      150.37     12.47 o 
  -8   9   5      137.68      145.10     10.36 o 
  -7   9   5      824.04      863.69     21.48 o 
  -6   9   5       34.16       39.25     17.55 o 
  -5   9   5       82.51       58.54      7.09 o 
  -4   9   5      552.29      601.38     33.11 o 
  -3   9   5        2.01        9.27      8.34 o 
  -2   9   5      485.89      457.96     50.38 o 
  -1   9   5     2425.91     2498.75    237.17 o 
   0   9   5     1556.41     1830.01     78.29 o 
   1   9   5        7.42       29.66     11.73 o 
   2   9   5     2458.92     2462.62    110.45 o 
   3   9   5      758.00      702.95     60.79 o 
   4   9   5     1009.00     1081.51     25.20 o 
   5   9   5      737.03      747.23     23.39 o 
   6   9   5      310.51      312.60     16.78 o 
   7   9   5        1.16        1.62      2.72 o 
   8   9   5      122.19      144.58      9.97 o 
   9   9   5      286.83      276.47     12.15 o 
  10   9   5      142.31      173.08      7.71 o 
 -10  10   5       43.25       70.44      7.46 o 
  -9  10   5      427.76      518.58     15.66 o 
  -8  10   5       11.33       60.67      6.65 o 
  -7  10   5        5.33       14.14      4.85 o 
  -6  10   5      159.42      161.36     29.64 o 
  -5  10   5       25.80       32.70      8.01 o 
  -4  10   5      488.22      492.53     16.58 o 
  -3  10   5       27.20       30.76      4.59 o 
  -2  10   5     1088.96     1005.19     54.72 o 
  -1  10   5      961.81     1012.56     52.48 o 
   0  10   5     2124.28     2436.95     85.68 o 
   1  10   5     1419.59     1681.63     92.92 o 
   2  10   5     2427.99     2273.25    111.28 o 
   3  10   5     1071.34     1174.48     32.53 o 
   4  10   5     3537.94     3430.16     35.63 o 
   5  10   5     1727.19     1609.64     46.41 o 
   6  10   5       84.84       89.68      9.17 o 
   7  10   5      140.89      138.86     15.61 o 
   8  10   5      242.18      264.64     12.59 o 
   9  10   5        0.43        3.52      1.86 o 
 -10  11   5        7.59       15.24      3.02 o 
  -9  11   5      196.33      209.47     14.55 o 
  -8  11   5       51.49       53.58      6.65 o 
  -7  11   5        3.68        7.05      2.58 o 
  -6  11   5      941.48      889.25     23.70 o 
  -5  11   5        1.07       16.10      5.44 o 
  -4  11   5      194.88      153.12     11.81 o 
  -3  11   5        7.60        9.35      2.20 o 
  -2  11   5     3414.46     3117.00     38.75 o 
  -1  11   5       19.40       33.96      4.34 o 
   0  11   5     4249.82     4619.16     64.98 o 
   1  11   5       18.80       12.17      3.60 o 
   2  11   5     2411.24     2592.73     41.34 o 
   3  11   5        0.93       11.21      2.66 o 
   4  11   5      363.11      316.44     13.37 o 
   5  11   5       43.73       47.32      5.48 o 
   6  11   5     1224.75     1178.25     26.00 o 
   7  11   5       83.89       95.64     11.25 o 
   8  11   5        0.10        6.11      2.49 o 
   9  11   5       15.36       23.67      3.25 o 
  -9  12   5      756.57      834.99     24.32 o 
  -8  12   5       23.38       21.98      5.60 o 
  -7  12   5      879.33      874.80     32.04 o 
  -5  12   5      176.66      159.42     10.12 o 
  -4  12   5       30.76       29.64      4.70 o 
  -3  12   5      270.30      223.98      9.55 o 
  -2  12   5      366.90      338.53     17.94 o 
  -1  12   5     1416.40     1237.65     30.15 o 
   0  12   5      991.48      931.93     19.50 o 
   1  12   5     1161.39     1153.38     22.36 o 
   2  12   5      600.77      690.49     14.88 o 
   3  12   5      134.57      120.16      7.13 o 
   4  12   5     1187.69     1217.55     31.42 o 
   5  12   5      114.92      127.50     14.98 o 
   6  12   5      205.96      189.75     11.40 o 
   7  12   5        4.75        7.75      2.80 o 
   8  12   5        2.01        1.57      1.70 o 
   9  12   5        7.16       11.84      3.28 o 
  -8  13   5      897.97      895.34     27.50 o 
  -7  13   5      330.30      346.01     11.66 o 
  -6  13   5       26.29       22.31      3.99 o 
  -5  13   5      496.25      427.76     17.89 o 
  -4  13   5        2.99       11.59      3.32 o 
  -3  13   5       91.28       87.89      7.35 o 
  -2  13   5       83.30      134.21     16.58 o 
  -1  13   5       89.21       71.14      7.57 o 
   0  13   5      716.85      743.52     19.73 o 
   1  13   5      179.11      210.32     11.34 o 
   2  13   5     1785.76     1877.80     87.49 o 
   3  13   5      942.37      939.10     19.55 o 
   4  13   5      686.64      668.47     16.06 o 
   5  13   5      325.62      316.71     12.53 o 
   6  13   5       47.60       62.45      6.67 o 
   7  13   5      167.24      174.32      9.59 o 
   8  13   5       48.98       51.86      6.93 o 
  -7  14   5      136.90      134.61     11.27 o 
  -6  14   5     1277.44     1329.52     36.12 o 
  -5  14   5      132.07      114.41      7.74 o 
  -4  14   5      127.44      106.22      7.74 o 
  -3  14   5      189.06      174.99     15.56 o 
  -2  14   5      410.94      348.84     30.58 o 
  -1  14   5      150.45      169.54     14.16 o 
   0  14   5      245.66      259.35     11.61 o 
   1  14   5        5.28       10.01      2.92 o 
   2  14   5      326.46      348.19     45.56 o 
   3  14   5       94.15       86.96      7.68 o 
   4  14   5        5.51        9.57      3.47 o 
   5  14   5       71.85       76.84      7.41 o 
   6  14   5      375.96      370.81     21.12 o 
   7  14   5      143.39      166.79     12.44 o 
  -6  15   5       12.66       10.73      3.66 o 
  -5  15   5       21.44       18.30      5.75 o 
  -4  15   5        1.03       10.43      5.57 o 
  -3  15   5       21.85       25.40      7.59 o 
  -2  15   5        1.67        1.92      2.58 o 
  -1  15   5       58.55       50.56      5.14 o 
   0  15   5       88.09       83.08      6.41 o 
   1  15   5       10.90       13.99      3.15 o 
   2  15   5      238.72      290.03     13.68 o 
   3  15   5       88.88       96.66      6.31 o 
   4  15   5        4.12        6.65      2.55 o 
   5  15   5      705.38      768.67     28.29 o 
   6  15   5        2.16        4.14      2.79 o 
  -6  16   5       15.26       31.95      4.20 o 
  -5  16   5        4.71       13.15      2.84 o 
  -4  16   5       24.64       30.71      4.53 o 
  -3  16   5       50.23       51.06      6.06 o 
  -2  16   5        1.56        4.29      2.59 o 
  -1  16   5       35.23       54.12     11.62 o 
   0  16   5      574.81      643.93     18.40 o 
   1  16   5       20.59       22.16      3.79 o 
   2  16   5        6.01       11.45      2.80 o 
   3  16   5       18.47       23.51      5.22 o 
   4  16   5      435.09      491.73     26.82 o 
   5  16   5       18.36       16.86      3.55 o 
  -4  17   5        5.08       11.71      3.30 o 
  -3  17   5       33.80       27.51      5.21 o 
  -2  17   5      189.26      221.96     14.53 o 
  -1  17   5       59.89       78.33      9.16 o 
   0  17   5       11.48       15.88      4.64 o 
   1  17   5        0.13        2.27      2.64 o 
   2  17   5        0.94        2.28      2.67 o 
  -1  18   5        1.19        3.21      2.15 o 
 -12   0   6       13.55       36.43      4.04 o 
 -10   0   6     2963.58     2605.42     57.20 o 
  -8   0   6      350.00      297.28     16.47 o 
  -6   0   6      116.27      140.78     25.29 o 
  -4   0   6      787.55      899.42     34.99 o 
  -2   0   6     1201.95      881.80     39.26 o 
   0   0   6    27042.66    27282.78    200.49 o 
   2   0   6    28649.99    26023.77    203.07 o 
   4   0   6      767.44      931.77     32.87 o 
   6   0   6      437.40      387.68     41.10 o 
   8   0   6      863.14      659.79     25.18 o 
  10   0   6      390.93      305.68     18.56 o 
 -12   1   6      560.83      448.89     15.13 o 
 -11   1   6      163.22      185.68     19.79 o 
 -10   1   6        3.55        8.20      2.97 o 
  -9   1   6       37.41       56.72     30.69 o 
  -8   1   6     1058.72      952.23     64.28 o 
  -7   1   6      368.59      299.73     26.46 o 
  -6   1   6      420.30      415.63     24.95 o 
  -5   1   6     1410.94     1630.61     42.83 o 
  -4   1   6     6930.23     6866.51     87.18 o 
  -3   1   6     2654.75     2717.21     30.36 o 
  -2   1   6     1884.78     1828.50     26.37 o 
  -1   1   6       10.76       29.66      5.18 o 
   0   1   6     3973.45     3730.23    125.08 o 
   1   1   6     2409.86     2482.34     39.49 o 
   2   1   6      175.87      199.17      8.73 o 
   3   1   6      555.47      701.28     21.49 o 
   4   1   6     2005.18     1751.44     52.73 o 
   5   1   6     4007.10     3799.73     65.27 o 
   6   1   6      186.18      202.49     22.06 o 
   7   1   6       65.62       42.77     10.80 o 
   8   1   6      710.39      622.09     18.23 o 
   9   1   6       76.21      111.46     12.41 o 
  10   1   6      316.30      312.68     27.47 o 
  11   1   6       62.09       69.42      9.22 o 
 -12   2   6       31.07       32.14      4.58 o 
 -11   2   6      118.85      134.39     11.84 o 
 -10   2   6      103.29       79.47     10.93 o 
  -9   2   6      259.32      295.98     31.08 o 
  -8   2   6      520.57      458.07     19.71 o 
  -7   2   6      730.29      711.02     34.70 o 
  -6   2   6      309.84      301.54     22.28 o 
  -5   2   6      650.06      744.19     29.91 o 
  -4   2   6     5860.44     6173.50    122.75 o 
  -3   2   6      492.26      402.88     18.84 o 
  -2   2   6     2780.39     2477.26    128.18 o 
  -1   2   6     8623.82     8565.97    154.74 o 
   0   2   6     1096.10     1304.24     33.28 o 
   1   2   6        2.23        9.82      3.38 o 
   2   2   6     2673.93     2580.55     58.95 o 
   3   2   6     1795.10     2146.28     39.01 o 
   4   2   6       31.69       66.89      9.07 o 
   5   2   6       92.75       78.03      9.79 o 
   6   2   6       69.18      139.87     18.28 o 
   7   2   6      999.50      951.66     22.01 o 
   8   2   6     2317.12     1947.90     37.55 o 
   9   2   6       59.55       38.89      5.41 o 
  10   2   6       62.35       67.96      9.37 o 
  11   2   6      221.01      186.86     13.18 o 
  12   2   6      250.62      260.46     10.65 o 
 -12   3   6       32.17       28.53      4.73 o 
 -11   3   6      218.60      170.61     13.49 o 
 -10   3   6       77.47       88.90     11.29 o 
  -9   3   6       80.17       84.67     11.63 o 
  -8   3   6       14.48       41.61      7.21 o 
  -7   3   6       38.07       53.74     26.11 o 
  -6   3   6     5066.27     4883.81    193.08 o 
  -5   3   6       41.09       22.03     18.15 o 
  -4   3   6     5052.37     5298.35     97.37 o 
  -3   3   6      539.49      527.31     16.86 o 
  -2   3   6       14.99       46.05      5.60 o 
  -1   3   6    39568.73    40136.29    198.06 o 
   0   3   6     2031.73     2154.67     52.81 o 
   1   3   6     9864.83    10253.09    509.33 o 
   2   3   6     1130.58     1161.54     34.50 o 
   3   3   6      300.76      293.34     28.35 o 
   4   3   6       14.24       64.82     41.40 o 
   5   3   6      592.08      662.02     37.17 o 
   6   3   6     2440.79     2546.64    260.09 o 
   7   3   6       39.23       30.45      4.11 o 
   8   3   6     2801.45     2380.78    104.70 o 
   9   3   6      241.94      211.41     17.10 o 
  10   3   6      995.15      832.37     32.30 o 
  11   3   6      152.29      159.43     12.27 o 
  12   3   6      128.08      125.43      7.46 o 
 -12   4   6      110.67       98.14      7.51 o 
 -11   4   6       97.52      121.06     11.32 o 
 -10   4   6      194.45      229.33     17.94 o 
  -9   4   6      727.44      584.59     30.45 o 
  -8   4   6     1520.61     1558.10     34.11 o 
  -7   4   6     1885.93     1841.71     50.26 o 
  -6   4   6      616.05      621.35     56.43 o 
  -5   4   6     2732.67     2802.23    113.51 o 
  -4   4   6     1357.16     1443.50    105.07 o 
  -3   4   6      106.84       71.09      7.89 o 
  -2   4   6       96.62       95.04      8.46 o 
  -1   4   6     1352.46     1294.14     38.40 o 
   0   4   6      823.54      775.08     30.51 o 
   1   4   6       21.88      392.75    301.18 o 
   2   4   6      641.63      751.07     58.00 o 
   3   4   6     3586.84     3738.65    108.89 o 
   4   4   6     1826.27     1707.57     56.77 o 
   5   4   6      397.98      371.92     36.58 o 
   6   4   6      592.01      577.63     47.93 o 
   7   4   6       80.74       57.43      7.69 o 
   8   4   6      514.28      384.85     22.48 o 
   9   4   6      961.28      847.93     33.10 o 
  10   4   6      403.18      344.40     21.01 o 
  11   4   6       10.36       20.29      5.03 o 
 -12   5   6       13.27       27.65      3.92 o 
 -11   5   6      438.55      454.36     20.83 o 
 -10   5   6       15.36       26.04      6.63 o 
  -9   5   6      241.10      291.00     21.21 o 
  -8   5   6      204.00      213.53     12.92 o 
  -7   5   6     1328.48     1216.00     28.28 o 
  -6   5   6      594.64      559.72     56.36 o 
  -5   5   6       66.44       79.93     20.50 o 
  -4   5   6      873.50      907.50     64.82 o 
  -3   5   6     1507.40     1550.91     49.54 o 
  -2   5   6        2.42       20.89      3.37 o 
  -1   5   6      323.54      271.60     12.82 o 
   0   5   6     2965.76     3205.99     66.72 o 
   1   5   6     5020.85     5785.93     88.70 o 
   2   5   6      388.07      495.67     48.10 o 
   3   5   6     5037.50     5078.88    136.31 o 
   4   5   6     3089.04     2931.63    108.63 o 
   5   5   6      590.89      610.12     52.66 o 
   6   5   6      115.63      138.49     28.26 o 
   7   5   6     1465.72     1453.37     49.16 o 
   8   5   6     1926.35     1533.11     43.97 o 
   9   5   6      122.10      106.05      8.58 o 
  10   5   6      222.13      193.07     15.48 o 
  11   5   6      480.66      506.89     20.66 o 
 -11   6   6       65.17       66.61      7.90 o 
 -10   6   6       30.35       25.89      6.31 o 
  -9   6   6       15.38       25.32      6.56 o 
  -8   6   6      344.71      367.99     17.09 o 
  -7   6   6     1638.69     1763.02     34.71 o 
  -6   6   6       23.61       29.15     13.50 o 
  -5   6   6     2568.65     2412.31    116.76 o 
  -4   6   6      272.52      267.24     36.70 o 
  -3   6   6      638.64      666.00     32.94 o 
  -2   6   6      311.65      454.61     19.23 o 
  -1   6   6       41.10       46.85      8.56 o 
   0   6   6        0.41       20.37      6.12 o 
   1   6   6       87.73       99.90     12.83 o 
   2   6   6     4002.96     4193.78    184.72 o 
   3   6   6      176.86      153.98     25.27 o 
   4   6   6      262.71      280.91     35.66 o 
   5   6   6      279.76      268.83     36.72 o 
   6   6   6      518.67      541.00     26.87 o 
   7   6   6     1095.07      985.53     49.79 o 
   8   6   6       39.65       38.10      5.29 o 
   9   6   6      336.86      367.11     22.81 o 
  10   6   6       10.33        6.28      4.60 o 
  11   6   6       53.55       71.41      7.56 o 
 -11   7   6      146.31      173.21     11.26 o 
 -10   7   6       51.03       51.72      7.85 o 
  -9   7   6      297.15      307.73     20.64 o 
  -8   7   6      245.43      221.98     13.44 o 
  -7   7   6      284.74      270.50     14.74 o 
  -6   7   6      403.17      427.98     15.76 o 
  -5   7   6      938.58      802.14     69.87 o 
  -4   7   6      240.19      294.87     41.52 o 
  -3   7   6     1662.74     1738.10     93.66 o 
  -2   7   6     1142.28     1148.88     41.58 o 
  -1   7   6        3.41       12.69      5.18 o 
   0   7   6     2878.22     3018.96     74.22 o 
   1   7   6     1959.54     1956.16     58.78 o 
   2   7   6      855.99      842.08     58.72 o 
   3   7   6     3164.64     3042.65    116.14 o 
   4   7   6     1733.50     1542.53     86.17 o 
   5   7   6        8.09       10.47     10.52 o 
   6   7   6      119.32      122.87     12.30 o 
   7   7   6      135.79      115.97     14.18 o 
   8   7   6       64.91       43.44      5.92 o 
   9   7   6        0.40        3.66      2.16 o 
  10   7   6      437.14      405.69     20.17 o 
  11   7   6      103.16      138.88      9.21 o 
 -11   8   6       10.90       12.84      2.16 o 
 -10   8   6        7.41       19.65      5.36 o 
  -9   8   6      134.55      151.89     13.70 o 
  -8   8   6      537.22      513.00     19.83 o 
  -7   8   6        4.45       16.77      4.62 o 
  -6   8   6      241.67      214.76     11.91 o 
  -5   8   6      374.93      400.72     22.90 o 
  -4   8   6      229.61      163.13     32.12 o 
  -3   8   6      571.65      551.56     56.97 o 
  -2   8   6      138.92      156.13     28.54 o 
  -1   8   6      745.30      718.92     40.67 o 
   0   8   6       49.09       35.15     11.32 o 
   1   8   6      165.68      239.86     73.34 o 
   2   8   6        4.11       15.03      9.37 o 
   3   8   6      773.86      743.06     60.48 o 
   4   8   6     2195.67     2035.01    103.05 o 
   5   8   6       22.88       25.54      4.59 o 
   6   8   6      639.13      610.21     22.81 o 
   7   8   6      210.61      187.31     18.43 o 
   8   8   6      434.53      417.48     17.35 o 
   9   8   6       11.84       13.78      3.32 o 
  10   8   6       32.33       42.45      6.51 o 
 -10   9   6      257.34      273.15     10.41 o 
  -9   9   6       23.85       22.28      5.02 o 
  -8   9   6       68.43       85.37      8.00 o 
  -7   9   6       80.77       70.50      7.45 o 
  -6   9   6      369.66      363.92     22.07 o 
  -5   9   6     1158.19     1214.55     46.72 o 
  -4   9   6      207.23      216.24     10.59 o 
  -3   9   6      100.78       59.54     19.54 o 
  -2   9   6      927.89      841.12     70.88 o 
  -1   9   6      200.73      281.57     24.47 o 
   0   9   6     3306.85     3461.19    139.57 o 
   1   9   6     7579.75     8276.20    199.59 o 
   2   9   6     1397.44     1398.91     84.32 o 
   3   9   6      438.30      443.18     48.67 o 
   4   9   6       98.03      105.39      8.44 o 
   5   9   6        5.60       30.83     12.35 o 
   6   9   6     2649.84     2486.47     46.53 o 
   7   9   6        9.81        9.48      3.50 o 
   8   9   6      192.03      181.29     11.05 o 
   9   9   6        0.02        0.94      1.91 o 
  10   9   6       63.43       57.63      4.25 o 
 -10  10   6       47.35       47.70      5.98 o 
  -9  10   6      456.17      498.28     17.77 o 
  -8  10   6      396.34      481.89     17.25 o 
  -7  10   6     1207.52     1206.21     36.07 o 
  -6  10   6      110.65      122.47     11.35 o 
  -5  10   6      574.42      539.39     18.85 o 
  -4  10   6      293.35      271.08     12.27 o 
  -3  10   6      699.45      634.66     20.36 o 
  -2  10   6     2382.08     2282.06    118.85 o 
  -1  10   6       27.20       50.90     16.44 o 
   0  10   6       40.91       69.30     10.60 o 
   1  10   6      135.65      117.98     25.90 o 
   2  10   6      569.01      470.02     63.57 o 
   3  10   6       98.45       99.87      6.60 o 
   4  10   6      340.29      379.25     23.04 o 
   5  10   6      281.99      244.60     40.26 o 
   6  10   6      573.24      578.99     22.57 o 
   7  10   6      185.11      217.48     19.58 o 
   8  10   6      368.02      392.06     12.54 o 
   9  10   6      240.07      305.76      9.06 o 
  -9  11   6      168.82      177.27     12.91 o 
  -8  11   6      421.85      476.61     25.31 o 
  -7  11   6      372.52      351.49     14.05 o 
  -6  11   6        5.30        6.98      3.17 o 
  -5  11   6     2299.52     2151.29     50.69 o 
  -4  11   6      391.07      343.97     14.74 o 
  -3  11   6      210.01      203.60      9.34 o 
  -2  11   6      742.39      602.18     19.38 o 
  -1  11   6     1683.65     1568.94     28.52 o 
   0  11   6      962.32      905.94     22.97 o 
   1  11   6        7.65       15.63      2.56 o 
   2  11   6     1113.95     1145.56     16.65 o 
   3  11   6        8.11       11.23      3.08 o 
   4  11   6     1672.67     1826.13     65.40 o 
   5  11   6       80.91       89.97      8.57 o 
   6  11   6        0.03        4.19      2.61 o 
   7  11   6      181.97      224.08     12.86 o 
   8  11   6       36.86       48.74      5.45 o 
   9  11   6      117.46      121.77      9.83 o 
  -9  12   6      812.04      775.14     22.53 o 
  -8  12   6        0.86        0.90      2.53 o 
  -7  12   6      201.15      222.67     10.53 o 
  -6  12   6       35.27       23.89      4.82 o 
  -5  12   6      135.30      117.53      8.74 o 
  -4  12   6     3559.15     2942.45     43.20 o 
  -3  12   6      300.14      299.89     13.55 o 
  -2  12   6      279.24      261.38     15.76 o 
  -1  12   6      201.80      200.04     14.17 o 
   0  12   6     1117.27      928.85     29.42 o 
   1  12   6      325.67      291.97     11.32 o 
   2  12   6        2.20        6.29      1.66 o 
   3  12   6       19.48       27.51      3.55 o 
   4  12   6     1396.99     1481.84     43.54 o 
   5  12   6      195.08      200.60     10.88 o 
   6  12   6        2.94        8.72      3.14 o 
   7  12   6       16.24       26.45      4.26 o 
   8  12   6       19.11       18.18      2.99 o 
  -8  13   6       26.89       34.10      5.64 o 
  -7  13   6        9.10       28.04      9.17 o 
  -6  13   6      534.37      516.51     16.17 o 
  -5  13   6        8.30       11.11      3.14 o 
  -4  13   6       82.13       61.50      7.42 o 
  -3  13   6        1.69        9.80      2.84 o 
  -2  13   6     1054.38      870.90     42.27 o 
  -1  13   6      753.07      626.13     35.25 o 
   0  13   6       63.14       67.31      5.93 o 
   1  13   6      128.78      136.32      9.08 o 
   2  13   6     1015.95     1001.56     28.33 o 
   3  13   6      237.80      233.57     14.08 o 
   4  13   6       80.59       90.78      9.59 o 
   5  13   6       81.83       96.69      7.01 o 
   6  13   6        1.73        3.82      2.39 o 
   7  13   6       20.72       19.08      3.22 o 
   8  13   6       11.76       17.29      4.53 o 
  -7  14   6       33.03       23.56      4.32 o 
  -6  14   6       11.28       44.39     11.50 o 
  -5  14   6        3.23        8.48      3.39 o 
  -4  14   6      220.29      176.62     11.97 o 
  -3  14   6       18.97        9.03      5.56 o 
  -2  14   6      315.96      251.18     22.46 o 
  -1  14   6      517.01      472.98     20.47 o 
   0  14   6      440.61      383.28     18.29 o 
   1  14   6      477.35      425.05     15.11 o 
   2  14   6     1632.24     1880.23     37.10 o 
   3  14   6      527.85      538.25     25.84 o 
   4  14   6       90.52       85.95      8.29 o 
   5  14   6        1.79        1.66      2.47 o 
   6  14   6       31.76       39.76      7.21 o 
   7  14   6      121.39      123.98     10.34 o 
  -6  15   6        5.43        5.04      2.71 o 
  -5  15   6       46.52       41.59      7.46 o 
  -4  15   6      246.84      219.86     18.54 o 
  -3  15   6      169.00      132.43     15.47 o 
  -2  15   6       55.64       57.82      7.79 o 
  -1  15   6      147.16      115.60      9.79 o 
   0  15   6      609.97      609.79     22.06 o 
   1  15   6      231.47      265.78     14.37 o 
   2  15   6      301.34      326.28     22.16 o 
   3  15   6        8.30        6.40      4.53 o 
   4  15   6      106.23      115.20      8.46 o 
   5  15   6      143.93      177.35     13.47 o 
   6  15   6      144.82      142.66     10.91 o 
  -5  16   6      547.71      598.95     50.22 o 
  -4  16   6       81.45       79.01      6.85 o 
  -3  16   6       18.31       28.48      4.52 o 
  -2  16   6       46.77       46.45      5.85 o 
  -1  16   6       98.80      110.21     10.82 o 
   0  16   6       53.90       55.44      6.37 o 
   1  16   6        5.67        5.98      3.96 o 
   2  16   6      462.73      482.62     23.74 o 
   3  16   6       39.79       53.61      7.84 o 
   4  16   6       41.67       48.62      4.54 o 
  -4  17   6       34.57       38.59      5.03 o 
  -3  17   6      190.45      218.96     13.05 o 
  -2  17   6        3.66        1.63      2.92 o 
  -1  17   6       29.64       32.93      6.15 o 
   0  17   6      145.12      162.19     12.81 o 
   1  17   6      220.45      252.23     15.02 o 
   2  17   6       10.98       13.55      3.77 o 
   3  17   6       38.98       35.35      4.79 o 
 -11   0   7       75.37       72.18      8.20 o 
  -9   0   7        0.24        9.45      4.39 o 
  -7   0   7     1932.46     2046.78     94.81 o 
  -5   0   7    10186.79    11455.46    227.94 o 
  -3   0   7     1209.40     1007.50     35.04 o 
  -1   0   7    11624.33    11799.43    318.95 o 
   1   0   7     3945.13     4168.56     71.99 o 
   3   0   7        4.78       16.76      4.36 o 
   5   0   7     2467.58     1905.99     80.22 o 
   7   0   7       22.77       12.78      7.94 o 
   9   0   7      951.80      903.02     36.72 o 
  11   0   7      120.34      129.22     10.12 o 
 -12   1   7        0.14        9.93      3.12 o 
 -11   1   7       66.67       83.22      7.11 o 
 -10   1   7        9.77       10.96      3.72 o 
  -9   1   7       34.20       38.94      9.12 o 
  -8   1   7       66.97       99.31     12.56 o 
  -7   1   7     1642.22     1665.77     52.53 o 
  -6   1   7      779.57      956.12     58.41 o 
  -5   1   7     2544.44     2146.45     66.66 o 
  -4   1   7       89.71       86.25     12.33 o 
  -3   1   7     2173.82     2322.28     46.61 o 
  -2   1   7       26.63       35.05      3.28 o 
  -1   1   7    18480.04    17403.62    127.92 o 
   0   1   7        2.75       20.22      4.65 o 
   1   1   7      986.33      968.25     21.95 o 
   2   1   7    10780.86    11421.22     75.17 o 
   3   1   7       80.20       51.95      6.17 o 
   4   1   7     3637.47     3986.72    102.91 o 
   5   1   7        1.30       13.64      3.27 o 
   6   1   7     1882.04     1748.08     50.97 o 
   7   1   7      973.31      906.15     24.97 o 
   8   1   7     2110.30     1846.83     37.15 o 
   9   1   7     1162.74      980.53     26.98 o 
  10   1   7      352.53      317.58     24.74 o 
  11   1   7       60.73       58.18      4.85 o 
 -12   2   7        4.60       11.15      3.04 o 
 -11   2   7       16.99       14.40      4.58 o 
 -10   2   7        0.44        2.68      3.68 o 
  -9   2   7      700.98      745.20     47.56 o 
  -8   2   7       27.14       39.20      5.01 o 
  -7   2   7       40.04       27.10      8.98 o 
  -6   2   7      762.90      674.62     37.76 o 
  -5   2   7      621.79      590.74     23.39 o 
  -4   2   7      122.84      146.34      8.26 o 
  -3   2   7     2051.01     2416.68     47.40 o 
  -2   2   7     2121.94     1964.17    195.93 o 
  -1   2   7     1907.38     2224.66     47.42 o 
   0   2   7     5521.00     5640.15     74.69 o 
   1   2   7     7095.44     7199.97    237.47 o 
   2   2   7       49.51       50.63      5.96 o 
   3   2   7     5083.30     4799.01     73.34 o 
   4   2   7    10120.45    10326.53    131.23 o 
   5   2   7     1391.41     1240.71     49.12 o 
   6   2   7      691.42      541.86     42.50 o 
   7   2   7      446.15      439.34     34.07 o 
   8   2   7     1278.68     1137.08     56.06 o 
   9   2   7      658.14      676.36     20.78 o 
  10   2   7       66.62       73.73      9.81 o 
  11   2   7      236.12      241.85     14.68 o 
 -12   3   7       63.82       85.07      7.02 o 
 -11   3   7      313.58      267.34     16.63 o 
 -10   3   7       19.21       20.01      6.09 o 
  -9   3   7      301.67      265.11     20.39 o 
  -8   3   7      152.45      170.54     16.03 o 
  -7   3   7     2297.75     2272.66     54.39 o 
  -6   3   7      233.71      303.06     79.75 o 
  -5   3   7     1408.53     1368.23     96.65 o 
  -4   3   7     1442.12     1426.75     60.31 o 
  -3   3   7     1458.04     1523.94     30.48 o 
  -2   3   7      188.81      238.22     16.83 o 
  -1   3   7     1344.07     1452.95     44.31 o 
   0   3   7      119.50      172.83     14.02 o 
   1   3   7     4098.12     4324.50     70.52 o 
   2   3   7     6236.75     6691.78    136.94 o 
   3   3   7     3794.74     3888.41    103.50 o 
   4   3   7     2887.87     3044.14    121.03 o 
   5   3   7     1499.14     1478.11    111.16 o 
   6   3   7      191.99      204.86     62.14 o 
   7   3   7     1710.19     1630.74     29.70 o 
   8   3   7      546.42      476.30     37.36 o 
   9   3   7      153.44      186.71     16.11 o 
  10   3   7      261.38      228.18     16.85 o 
  11   3   7      270.21      320.14     16.77 o 
 -12   4   7      292.56      282.72     12.19 o 
 -11   4   7       62.48       91.53      9.83 o 
 -10   4   7      262.20      272.06     19.38 o 
  -9   4   7     1635.11     1517.48     48.36 o 
  -8   4   7      843.49      855.98     36.12 o 
  -7   4   7      631.72      704.10     22.41 o 
  -6   4   7      123.31      178.21     31.42 o 
  -5   4   7     2141.16     2110.72    100.93 o 
  -4   4   7     1378.30     1630.67    103.72 o 
  -3   4   7        2.08        9.77      2.76 o 
  -2   4   7     2051.13     2136.97     40.35 o 
  -1   4   7     7856.53     8654.16    104.98 o 
   0   4   7      203.01      169.14     19.18 o 
   1   4   7    20873.50    22122.94    548.01 o 
   2   4   7      627.18      650.95     68.56 o 
   3   4   7     1767.24     1991.47     49.62 o 
   4   4   7      438.69      442.91     29.96 o 
   5   4   7      701.06      639.53     48.81 o 
   6   4   7      646.91      701.06     47.94 o 
   7   4   7      397.97      429.30     26.71 o 
   8   4   7      275.69      234.97     17.84 o 
   9   4   7       34.94       27.19      6.87 o 
  10   4   7      371.14      345.28     20.75 o 
  11   4   7      233.24      225.14     13.91 o 
 -12   5   7       82.88       86.36      6.38 o 
 -11   5   7        0.57        9.04      4.12 o 
 -10   5   7      284.51      315.39     20.64 o 
  -9   5   7     1012.89      971.57     38.56 o 
  -8   5   7       13.57       10.71      2.98 o 
  -7   5   7       15.80       37.71      5.16 o 
  -6   5   7      718.79      731.64     64.90 o 
  -5   5   7     1108.74     1012.67     73.46 o 
  -4   5   7     1983.89     2100.88     85.57 o 
  -3   5   7     2612.07     2752.85     57.93 o 
  -2   5   7     4447.76     4862.89     78.83 o 
  -1   5   7     3580.22     3899.16    105.52 o 
   0   5   7     3310.55     3544.63     97.50 o 
   1   5   7     2606.45     3380.72    150.16 o 
   2   5   7       68.31       36.88     12.55 o 
   3   5   7     1045.52     1032.96     62.73 o 
   4   5   7      209.95      253.04     33.59 o 
   5   5   7      496.12      557.92     52.24 o 
   6   5   7     3805.79     4076.45    146.82 o 
   7   5   7     1084.22      942.19     24.70 o 
   8   5   7      170.08      177.64     15.45 o 
   9   5   7      132.02      128.66     13.70 o 
  10   5   7      263.94      253.90     17.37 o 
  11   5   7        6.15        9.81      3.77 o 
 -11   6   7       29.91       56.14      7.13 o 
 -10   6   7      125.52      135.41     13.21 o 
  -9   6   7       14.32       15.18      5.44 o 
  -8   6   7     1024.01     1041.58     28.86 o 
  -7   6   7     3070.94     2989.39     45.47 o 
  -6   6   7      356.45      337.90     14.53 o 
  -5   6   7     1726.95     1701.22    101.04 o 
  -4   6   7       26.92       27.84     12.56 o 
  -3   6   7     1258.69     1208.23     46.38 o 
  -2   6   7      891.88      949.07     29.39 o 
  -1   6   7     3319.83     3700.62    149.41 o 
   0   6   7     1364.49     1582.33     52.57 o 
   1   6   7      709.48      830.43     37.88 o 
   2   6   7     1602.02     1692.89     52.34 o 
   3   6   7        2.97        8.26      7.92 o 
   4   6   7      556.56      554.67     50.98 o 
   5   6   7      530.44      475.96     49.82 o 
   6   6   7      165.61      179.21     12.23 o 
   7   6   7       49.97       60.58     10.82 o 
   8   6   7      441.29      405.78     21.93 o 
   9   6   7     1312.39     1124.91     26.32 o 
  10   6   7      162.00      169.74     13.87 o 
  11   6   7      286.93      361.55     15.61 o 
 -11   7   7       26.03       28.13      4.85 o 
 -10   7   7       98.94       93.10     10.24 o 
  -9   7   7      290.49      317.34     20.86 o 
  -8   7   7     1060.32      940.32     27.49 o 
  -7   7   7      647.18      633.80     22.50 o 
  -6   7   7      319.43      317.78     14.61 o 
  -5   7   7     1346.30     1227.83     88.46 o 
  -4   7   7       29.93       21.21     11.25 o 
  -3   7   7       63.47      103.48     24.02 o 
  -2   7   7      303.80      324.11     24.86 o 
  -1   7   7       54.85       41.81      9.10 o 
   0   7   7    10627.80    11678.30    366.10 o 
   1   7   7     2718.57     3081.92    159.16 o 
   2   7   7      266.39      313.66     37.10 o 
   3   7   7      113.61       94.77     21.53 o 
   4   7   7      190.18      229.19     34.40 o 
   5   7   7      247.23      288.17     37.71 o 
   6   7   7       55.93       54.99      6.38 o 
   7   7   7      252.92      240.24     17.72 o 
   8   7   7       78.84       78.15     16.09 o 
   9   7   7        0.92       10.04      4.76 o 
  10   7   7       14.36       26.64      5.74 o 
  11   7   7      721.61      900.63     21.38 o 
 -11   8   7       43.19       50.53      3.75 o 
 -10   8   7       26.70       26.41      5.16 o 
  -9   8   7       37.76       45.30      7.79 o 
  -8   8   7       20.66       26.25      4.96 o 
  -7   8   7        8.00       10.91      3.41 o 
  -6   8   7     1195.57     1149.27     26.36 o 
  -5   8   7        4.50        7.82      3.91 o 
  -4   8   7        0.48       13.94     10.22 o 
  -3   8   7      997.63      963.76     75.67 o 
  -2   8   7     2673.37     2483.57    116.87 o 
  -1   8   7       82.41       99.24     14.35 o 
   0   8   7      560.92      613.29     36.69 o 
   1   8   7     1251.09     1511.02     56.50 o 
   2   8   7        7.62        3.53      6.03 o 
   3   8   7      421.37      279.43     37.41 o 
   4   8   7        3.36       18.64     11.07 o 
   5   8   7      337.70      343.96     23.64 o 
   6   8   7       45.06       37.98      7.47 o 
   7   8   7      138.36      143.19     15.84 o 
   8   8   7        9.07       13.25      3.84 o 
   9   8   7        5.66        4.56      2.70 o 
  10   8   7      345.47      411.19     17.97 o 
 -10   9   7       13.32       17.37      2.78 o 
  -9   9   7       19.13       11.27      4.61 o 
  -8   9   7       95.37      102.81      8.64 o 
  -7   9   7      243.45      249.46     11.78 o 
  -6   9   7      377.45      383.59     52.13 o 
  -5   9   7      363.59      383.33     32.25 o 
  -4   9   7      317.39      309.47     12.79 o 
  -3   9   7        0.64       -0.77      5.90 o 
  -2   9   7        9.63       39.12     16.87 o 
  -1   9   7     3120.42     3555.42    154.04 o 
   0   9   7      493.31      483.55     34.24 o 
   1   9   7      140.29      168.61     29.78 o 
   2   9   7     1542.30     1702.93     95.31 o 
   3   9   7     1453.69     1485.05     91.26 o 
   4   9   7     1266.42     1322.85     29.46 o 
   5   9   7     2792.46     2569.48    167.10 o 
   6   9   7      531.48      487.90     27.73 o 
   7   9   7        8.73       15.35      3.71 o 
   8   9   7       10.35       14.18      3.75 o 
   9   9   7       35.88       47.69      5.10 o 
  10   9   7        6.49       13.12      3.05 o 
 -10  10   7       58.53       81.09      7.26 o 
  -9  10   7      107.65      102.56      6.80 o 
  -8  10   7      470.53      555.21     23.98 o 
  -7  10   7       98.38       93.89     11.69 o 
  -6  10   7      137.37      152.02     10.20 o 
  -5  10   7       75.88       84.69      8.97 o 
  -4  10   7        6.92       16.21      3.58 o 
  -3  10   7       10.14        8.26      2.04 o 
  -2  10   7        8.76       13.97      3.26 o 
  -1  10   7     1978.31     1955.85    107.76 o 
   0  10   7      290.80      348.19     29.67 o 
   1  10   7     1215.33     1474.16     90.66 o 
   2  10   7      495.74      495.22     17.79 o 
   3  10   7      464.52      457.31     26.77 o 
   4  10   7     1636.94     1571.50     42.07 o 
   5  10   7      300.39      341.36     17.34 o 
   6  10   7      137.81      126.47     10.95 o 
   7  10   7      282.65      263.42     21.47 o 
   8  10   7      239.97      256.39      9.79 o 
   9  10   7       56.97       61.44      4.01 o 
  -9  11   7      229.54      247.45     14.57 o 
  -8  11   7       83.61      119.70     12.43 o 
  -7  11   7      189.77      197.87     13.49 o 
  -6  11   7      412.78      420.48     16.36 o 
  -5  11   7      990.45      865.99     30.69 o 
  -4  11   7        0.04        1.36      2.29 o 
  -3  11   7       64.58       75.18     12.19 o 
  -2  11   7      492.89      407.31     14.41 o 
  -1  11   7     1552.51     1426.76     34.09 o 
   0  11   7      127.81      107.15     10.06 o 
   1  11   7      390.55      450.39     17.22 o 
   2  11   7      411.77      446.06     12.92 o 
   3  11   7      723.28      667.89     24.44 o 
   4  11   7       32.87       39.90      6.12 o 
   5  11   7        4.59       12.82      3.01 o 
   6  11   7      263.17      261.28     14.33 o 
   7  11   7      124.63      146.08      9.98 o 
   8  11   7      155.37      156.65      8.95 o 
   9  11   7       47.94       29.31      4.96 o 
  -9  12   7      181.45      261.42     12.50 o 
  -8  12   7      153.87      209.62     14.70 o 
  -7  12   7     1011.28     1023.99     26.60 o 
  -6  12   7      298.52      247.57     14.41 o 
  -5  12   7       75.20       65.07      6.63 o 
  -4  12   7      141.88      100.40      8.19 o 
  -3  12   7     1967.54     1640.25     45.38 o 
  -2  12   7        5.14        5.34      2.48 o 
  -1  12   7      173.88      194.94     14.09 o 
   0  12   7      333.45      282.91     13.05 o 
   1  12   7        8.12        9.97      2.36 o 
   2  12   7      683.55      680.37     25.26 o 
   3  12   7      928.44      921.25     54.24 o 
   4  12   7       46.34       66.69      6.19 o 
   5  12   7       28.98       56.48      7.60 o 
   6  12   7       55.46       56.52      5.51 o 
   7  12   7        2.53        1.87      2.04 o 
   8  12   7        6.03       10.12      3.91 o 
  -8  13   7        0.93       17.77      4.18 o 
  -7  13   7      315.84      287.44     12.57 o 
  -6  13   7      187.92      179.02     14.04 o 
  -5  13   7      673.59      619.32     19.79 o 
  -4  13   7     1381.12     1172.22     26.26 o 
  -3  13   7      177.61      143.60      9.26 o 
  -2  13   7       11.29       19.60      6.40 o 
  -1  13   7       29.49       45.22      9.74 o 
   0  13   7     1834.10     1593.15     37.24 o 
   1  13   7      521.17      508.73     38.39 o 
   2  13   7      360.84      349.42     13.82 o 
   3  13   7      170.77      175.59     10.06 o 
   4  13   7        3.45        2.27      3.38 o 
   5  13   7       51.90       42.10      9.49 o 
   6  13   7      114.32      130.40     13.97 o 
   7  13   7      335.17      384.00     20.45 o 
   8  13   7      135.26      150.01     10.49 o 
  -7  14   7       80.42       65.34      6.85 o 
  -6  14   7      574.24      521.55     56.60 o 
  -5  14   7      183.16      139.13     15.29 o 
  -4  14   7      497.34      403.21     27.82 o 
  -3  14   7        3.10       -0.01      3.96 o 
  -2  14   7      164.07      144.76     17.24 o 
  -1  14   7       16.28       15.95      4.09 o 
   0  14   7       43.55       51.83      6.98 o 
   1  14   7        0.19        6.08      2.93 o 
   2  14   7       32.25       48.94      6.47 o 
   3  14   7      122.84      131.10     18.14 o 
   4  14   7      521.96      540.68     38.44 o 
   5  14   7       23.87       26.56      4.60 o 
   6  14   7       62.09       76.66      9.44 o 
   7  14   7       13.04       15.83      4.29 o 
  -6  15   7        0.33       -0.33      2.43 o 
  -5  15   7       32.94       46.86      7.99 o 
  -4  15   7        6.80        8.95      4.81 o 
  -3  15   7      843.77      682.66     34.23 o 
  -2  15   7       11.96       15.37      4.20 o 
  -1  15   7      124.50      108.99     13.81 o 
   0  15   7       29.95       29.09      5.19 o 
   1  15   7       64.81       63.01      7.06 o 
   2  15   7       22.43       27.11      4.70 o 
   3  15   7       36.26       57.05      8.09 o 
   4  15   7        1.01        3.01      2.36 o 
   5  15   7        4.30        7.42      3.34 o 
   6  15   7       46.32       47.37      6.39 o 
  -5  16   7       87.74       78.11     23.65 o 
  -4  16   7        0.29        2.21      2.09 o 
  -3  16   7       78.87       85.28      7.23 o 
  -2  16   7       11.92       18.97      4.18 o 
  -1  16   7      495.62      493.03     29.25 o 
   0  16   7       17.03       16.85      3.78 o 
   1  16   7       22.39       15.00      5.06 o 
   2  16   7       45.36       44.56      7.68 o 
   3  16   7      192.32      218.34     15.04 o 
   4  16   7      233.25      254.18     11.83 o 
  -4  17   7       24.49       33.64      4.33 o 
  -3  17   7       94.32      136.67     10.03 o 
  -2  17   7       15.06       19.29      4.56 o 
  -1  17   7      256.03      292.21     16.31 o 
   0  17   7      221.43      264.03     10.98 o 
   1  17   7      138.77      146.27     11.41 o 
   2  17   7      450.39      511.89     19.66 o 
 -10   0   8      294.87      256.78     17.97 o 
  -8   0   8     2533.97     2684.81     54.23 o 
  -6   0   8     1647.74     1625.48     56.92 o 
  -4   0   8     1811.58     1732.80     42.07 o 
  -2   0   8     7291.65     7532.21     57.44 o 
   0   0   8     2342.49     2311.13     68.38 o 
   2   0   8     2785.55     2794.18     43.65 o 
   4   0   8      641.60      535.22     26.21 o 
   6   0   8     2474.34     2019.44     66.89 o 
   8   0   8       52.46       32.47      7.48 o 
  10   0   8        3.05        8.48      3.90 o 
 -12   1   8      127.33      112.92      7.22 o 
 -11   1   8        9.04       12.85      6.20 o 
 -10   1   8        9.22       15.65      3.59 o 
  -9   1   8      421.14      461.34     45.19 o 
  -8   1   8      141.68      109.55     11.92 o 
  -7   1   8        0.32       12.35      4.85 o 
  -6   1   8     1083.14     1066.56     43.37 o 
  -5   1   8     3159.54     2881.42     51.24 o 
  -4   1   8       23.09       25.61      3.50 o 
  -3   1   8       59.69       41.87      4.48 o 
  -2   1   8       19.54       95.52     20.58 o 
  -1   1   8     7143.76     6686.18    248.85 o 
   0   1   8        7.33       78.64     67.91 o 
   1   1   8     5718.88     5789.13     77.83 o 
   2   1   8      900.68      960.82     30.79 o 
   3   1   8     2298.68     2146.49     44.22 o 
   5   1   8       28.80       31.45      8.16 o 
   6   1   8        0.03        2.54      3.11 o 
   7   1   8       23.86       24.13      3.71 o 
   8   1   8      158.42      128.88      9.93 o 
   9   1   8        2.63        6.00      3.33 o 
  10   1   8       10.12       16.12      3.66 o 
  11   1   8      120.94      122.52     10.13 o 
 -12   2   8       17.72       23.84      3.96 o 
 -11   2   8        1.12        1.52      2.92 o 
 -10   2   8        0.78        5.39      2.29 o 
  -9   2   8       62.06       77.76     26.41 o 
  -8   2   8      500.43      501.53     19.62 o 
  -7   2   8      772.48      798.78     28.38 o 
  -6   2   8      829.44      859.08     46.36 o 
  -5   2   8      586.60      719.88     25.76 o 
  -4   2   8     5309.15     5433.53     61.18 o 
  -3   2   8     1149.03     1264.45     33.36 o 
  -2   2   8     7092.11     7040.75    218.86 o 
  -1   2   8     9393.43     9186.42    103.10 o 
   0   2   8     2616.59     2631.50     54.83 o 
   1   2   8     5239.96     5043.52     75.41 o 
   2   2   8       91.62      164.81     11.54 o 
   3   2   8      115.10       97.34      9.30 o 
   4   2   8     2823.10     2915.23    125.99 o 
   5   2   8      223.60      239.51     45.96 o 
   6   2   8     1437.91     1402.79    157.55 o 
   7   2   8      203.20      169.04     11.84 o 
   8   2   8       29.51       50.98     12.89 o 
   9   2   8       80.06      112.82     13.12 o 
  10   2   8      140.00      150.46     13.68 o 
  11   2   8      102.63      128.62     10.52 o 
 -12   3   8      175.22      209.22     10.50 o 
 -11   3   8        1.45       18.20      4.92 o 
 -10   3   8      101.70      108.11     12.48 o 
  -9   3   8      259.78      229.63     19.24 o 
  -8   3   8       78.01      103.34     12.61 o 
  -7   3   8      715.28      590.97     28.12 o 
  -6   3   8     1132.51     1142.14     75.45 o 
  -5   3   8      152.52      199.57     21.18 o 
  -4   3   8     9149.87     9539.78    108.89 o 
  -3   3   8      110.48      127.12     23.19 o 
  -2   3   8    10908.04    10488.82    212.89 o 
  -1   3   8     3689.20     3680.89     68.35 o 
   0   3   8      588.92      724.09     48.30 o 
   1   3   8     2484.66     2288.63    157.46 o 
   2   3   8    12985.47    13497.97    229.49 o 
   3   3   8     3588.51     4317.91     75.45 o 
   4   3   8       84.91       87.33     25.48 o 
   5   3   8       67.06       80.36     13.40 o 
   6   3   8      100.74       94.16     18.48 o 
   7   3   8       22.19       37.04     10.64 o 
   8   3   8      845.92      811.58     23.95 o 
   9   3   8      922.74      789.51     32.93 o 
  10   3   8       73.43       71.69      9.63 o 
  11   3   8       59.80       67.68      7.76 o 
 -12   4   8        3.96       10.11      2.93 o 
 -11   4   8       73.76       76.05      8.88 o 
 -10   4   8        4.05       12.11      5.51 o 
  -9   4   8        5.89       54.44     10.02 o 
  -8   4   8       43.16       40.86      8.80 o 
  -7   4   8     1105.32     1060.32     27.85 o 
  -6   4   8       48.77       79.68     21.26 o 
  -5   4   8     1786.16     1692.65     93.49 o 
  -4   4   8        4.17        7.84      4.06 o 
  -3   4   8      173.29      172.13     13.48 o 
  -2   4   8      600.28      603.34     89.28 o 
  -1   4   8     4920.75     5019.55     84.60 o 
   0   4   8    15396.27    16631.92    337.39 o 
   1   4   8    17279.54    19652.48    223.26 o 
   2   4   8      765.66      939.65     37.31 o 
   3   4   8      164.41      164.18     22.89 o 
   4   4   8        1.71        7.16      7.44 o 
   5   4   8      969.62      989.86     48.77 o 
   6   4   8     5362.61     5289.20    212.61 o 
   7   4   8       13.12       23.42      6.60 o 
   8   4   8      592.10      482.79     25.38 o 
   9   4   8      220.01      160.67     14.55 o 
  10   4   8        0.47        9.08      4.06 o 
  11   4   8       77.46       92.94      8.99 o 
 -11   5   8        4.55        8.87      3.76 o 
 -10   5   8       88.99       98.66     11.68 o 
  -9   5   8       32.54       36.07      8.09 o 
  -8   5   8      564.67      529.44     28.50 o 
  -7   5   8      687.61      578.48     19.79 o 
  -6   5   8       12.40       46.75     17.51 o 
  -5   5   8      402.45      377.82     46.29 o 
  -4   5   8     1102.43     1188.90     50.71 o 
  -3   5   8      875.38     1005.45     26.81 o 
  -2   5   8     5938.10     6447.13    102.05 o 
  -1   5   8     8172.35     8440.17    268.94 o 
   0   5   8      722.57      880.66     61.02 o 
   1   5   8      376.38      415.76     94.37 o 
   2   5   8     3950.13     4966.82     90.24 o 
   3   5   8     3652.26     3538.89    120.35 o 
   4   5   8     1747.26     1733.19     89.51 o 
   5   5   8        4.49       17.99      9.45 o 
   6   5   8       42.99       30.53     10.22 o 
   7   5   8        5.23        3.46      2.52 o 
   8   5   8      238.10      209.28     16.59 o 
   9   5   8       99.14      114.94     12.29 o 
  10   5   8        0.76       18.08      5.98 o 
  11   5   8       40.49       28.19      4.95 o 
 -11   6   8        1.78        3.88      2.97 o 
 -10   6   8      398.44      406.11     22.13 o 
  -9   6   8        1.73        3.09      3.89 o 
  -8   6   8       96.11      124.19     14.04 o 
  -7   6   8     1611.72     1582.07     31.69 o 
  -6   6   8     1029.36     1017.02     25.51 o 
  -5   6   8       90.98      107.35     25.33 o 
  -4   6   8       62.92       64.71     19.75 o 
  -3   6   8       99.88      138.92     16.45 o 
  -2   6   8     3761.78     4196.64     65.69 o 
  -1   6   8      618.46      567.66     31.90 o 
   0   6   8     1094.56     1449.75    149.78 o 
   1   6   8     1020.13     1075.48     44.84 o 
   2   6   8     1804.13     2047.61    195.85 o 
   3   6   8      911.45      899.64     63.70 o 
   4   6   8     1509.74     1268.28     79.00 o 
   5   6   8       66.92       78.63     19.73 o 
   6   6   8      607.38      541.91     15.56 o 
   7   6   8      512.87      418.06     16.87 o 
   8   6   8      424.97      401.80     26.92 o 
   9   6   8      393.94      443.03     36.44 o 
  10   6   8      478.81      479.43     22.33 o 
  11   6   8        0.96       11.77      3.64 o 
 -11   7   8       12.66       27.92      3.20 o 
 -10   7   8       16.53       29.00      6.03 o 
  -9   7   8      420.24      458.53     24.70 o 
  -8   7   8     1865.84     1832.33     51.38 o 
  -7   7   8      297.97      266.41     14.72 o 
  -6   7   8       29.60       41.44      5.50 o 
  -5   7   8      905.88      859.68     76.06 o 
  -4   7   8     1265.41     1152.84     82.96 o 
  -3   7   8      588.17      412.95     48.62 o 
  -2   7   8        0.92       18.57      6.88 o 
  -1   7   8     2070.90     2077.08     63.90 o 
   0   7   8      715.61      752.76     39.54 o 
   1   7   8      528.96      596.32     35.20 o 
   2   7   8     1166.13     1217.97     75.03 o 
   3   7   8      435.71      395.00     44.27 o 
   4   7   8      302.36      373.04     44.50 o 
   5   7   8      127.57      122.83     12.21 o 
   6   7   8      281.87      227.61     10.62 o 
   7   7   8      942.70      900.97     46.16 o 
   8   7   8     1545.32     1427.41     36.00 o 
   9   7   8      490.57      463.07     23.97 o 
  10   7   8        0.01        3.40      2.92 o 
  11   7   8       58.47      100.05      6.87 o 
 -10   8   8       32.98       27.68      5.20 o 
  -9   8   8       69.69       68.56      9.14 o 
  -8   8   8      276.58      287.13     19.02 o 
  -7   8   8     1292.25     1242.91     31.45 o 
  -6   8   8     1161.68     1084.50     33.63 o 
  -5   8   8      302.40      298.72     20.29 o 
  -4   8   8      212.34      132.40     30.04 o 
  -3   8   8       64.89       70.80     21.16 o 
  -2   8   8      105.25       97.73     23.62 o 
  -1   8   8      913.90      986.28     45.93 o 
   0   8   8      557.76      633.46     38.08 o 
   1   8   8      924.79     1062.40     49.04 o 
   2   8   8     1115.01     1124.39     76.02 o 
   3   8   8      232.73      234.26     35.69 o 
   4   8   8     1144.34     1166.93     36.30 o 
   5   8   8     2520.52     2261.40     89.13 o 
   6   8   8      136.91      133.86     18.02 o 
   7   8   8       26.07       26.72      7.45 o 
   8   8   8       31.28       66.39      6.88 o 
   9   8   8       21.44       41.33      4.93 o 
  10   8   8       61.12       64.22      7.13 o 
 -10   9   8      105.54       93.32      5.82 o 
  -9   9   8      917.55      966.38     30.37 o 
  -8   9   8       71.94       76.89      7.40 o 
  -7   9   8      944.33      970.10     44.78 o 
  -6   9   8      248.35      254.10     16.78 o 
  -5   9   8     1203.74     1173.85     32.64 o 
  -4   9   8        4.92       10.21      2.53 o 
  -3   9   8      520.48      537.94     61.05 o 
  -2   9   8      798.30      780.00     70.49 o 
  -1   9   8      158.32      176.34     20.28 o 
   0   9   8        1.74       12.00      6.08 o 
   1   9   8      614.20      552.25     54.44 o 
   2   9   8     1094.44      989.52     74.30 o 
   3   9   8     1139.77     1114.93     34.71 o 
   4   9   8     1115.25     1140.33     93.65 o 
   5   9   8       12.03       48.65      7.92 o 
   6   9   8       72.87       77.20     20.56 o 
   7   9   8      436.90      414.86     17.43 o 
   8   9   8      338.37      376.58     15.27 o 
   9   9   8        9.00       21.90      2.88 o 
  10   9   8      114.00      155.90      8.38 o 
 -10  10   8        0.57        0.87      1.58 o 
  -9  10   8      152.52      196.26      9.05 o 
  -8  10   8       33.11       44.84     14.46 o 
  -7  10   8        7.45        9.58      3.18 o 
  -6  10   8       11.44       18.70      5.24 o 
  -5  10   8      205.50      178.39     10.90 o 
  -4  10   8      914.61      843.84     19.07 o 
  -3  10   8      394.46      311.51     11.21 o 
  -2  10   8       19.77       43.58      5.02 o 
  -1  10   8       75.80       98.56      7.10 o 
   0  10   8        7.73        8.10      4.72 o 
   1  10   8       33.60       43.71      4.91 o 
   2  10   8     2857.78     3038.99     37.39 o 
   3  10   8     1595.84     1501.03     42.30 o 
   4  10   8     1934.20     1747.83     50.53 o 
   5  10   8      189.27      167.69     12.64 o 
   6  10   8       46.11       45.74      6.73 o 
   7  10   8       65.23       75.12      7.75 o 
   8  10   8      107.44      139.74      6.97 o 
   9  10   8      146.63      178.53     12.19 o 
  -9  11   8        9.97       10.84      3.52 o 
  -8  11   8      113.61      111.02      8.15 o 
  -7  11   8      291.83      248.56     14.21 o 
  -6  11   8      436.70      482.35     20.57 o 
  -5  11   8       73.28       66.41      9.20 o 
  -4  11   8       23.69       33.19      5.61 o 
  -3  11   8     1411.41     1253.59     28.49 o 
  -2  11   8      189.91      178.87      9.62 o 
  -1  11   8        1.98        3.21      3.76 o 
   0  11   8        0.18       48.40      7.07 o 
   1  11   8     2071.50     1939.75     33.72 o 
   2  11   8      292.89      283.41     29.35 o 
   3  11   8      919.55      898.75     44.63 o 
   4  11   8        2.77        2.55      2.66 o 
   5  11   8      535.61      514.03     21.92 o 
   6  11   8       79.28       68.46      8.03 o 
   7  11   8        0.25        3.64      3.75 o 
   8  11   8      220.79      209.25     15.78 o 
   9  11   8        7.03       12.48      3.31 o 
  -9  12   8        3.07        5.87      2.43 o 
  -8  12   8      262.48      349.72     18.07 o 
  -7  12   8       42.94       45.64      5.93 o 
  -6  12   8      152.89      171.68     10.02 o 
  -5  12   8      603.74      560.56     18.64 o 
  -4  12   8      181.80      136.53      9.37 o 
  -3  12   8       95.56       71.79      7.78 o 
  -2  12   8      109.79      115.27     11.19 o 
  -1  12   8      312.23      256.28     16.51 o 
   0  12   8        3.07        4.28      2.11 o 
   1  12   8        7.67       17.56      3.03 o 
   2  12   8      685.40      726.57     25.29 o 
   3  12   8      418.26      364.24     23.19 o 
   4  12   8     1249.95     1258.36     55.64 o 
   5  12   8      467.55      453.17     61.87 o 
   6  12   8       61.09       51.83      6.65 o 
   7  12   8       34.15       37.58      7.64 o 
   8  12   8        5.89        8.18      3.43 o 
  -8  13   8      129.10      132.19      9.35 o 
  -7  13   8      137.65      134.12     26.91 o 
  -6  13   8       56.48       53.01      6.44 o 
  -5  13   8        2.29       10.08      3.37 o 
  -4  13   8        7.80       16.07      7.26 o 
  -3  13   8        0.70        5.27      5.19 o 
  -2  13   8      126.87      116.38     15.82 o 
  -1  13   8       58.32       57.47      7.98 o 
   0  13   8      271.56      246.01     12.26 o 
   1  13   8      537.65      504.98     17.10 o 
   2  13   8      418.09      424.34     22.26 o 
   3  13   8      159.50      159.13      9.54 o 
   4  13   8      222.93      221.24     13.57 o 
   5  13   8      274.80      276.90     17.97 o 
   6  13   8      446.46      446.56     25.06 o 
   7  13   8       21.69       25.26      5.99 o 
   8  13   8       38.37       28.97      4.66 o 
  -7  14   8      269.74      266.44     13.46 o 
  -6  14   8      306.32      285.23     18.89 o 
  -5  14   8      105.62      101.35     13.20 o 
  -4  14   8       31.27       45.45      9.75 o 
  -3  14   8      304.43      225.76     21.32 o 
  -2  14   8       16.68       10.73      5.54 o 
  -1  14   8        5.20        6.54      2.95 o 
   0  14   8      217.77      198.29     12.81 o 
   1  14   8        4.57        8.19      3.27 o 
   2  14   8       30.16       29.90      8.82 o 
   3  14   8      644.71      653.54     22.16 o 
   4  14   8      201.26      197.28     21.09 o 
   5  14   8      212.14      229.98     12.16 o 
   6  14   8      101.28      126.18     11.82 o 
   7  14   8      269.13      312.64     15.16 o 
  -6  15   8       90.74       76.35      8.02 o 
  -5  15   8       40.95       48.18      8.06 o 
  -4  15   8      159.49      156.02     15.74 o 
  -3  15   8      172.22      154.42     19.55 o 
  -2  15   8      440.01      396.53     43.90 o 
  -1  15   8        3.22        4.48      2.70 o 
   0  15   8      210.15      199.24     17.63 o 
   1  15   8      291.56      306.30     14.70 o 
   2  15   8      309.80      294.88     14.30 o 
   3  15   8      146.95      140.28      9.42 o 
   4  15   8      222.72      262.55     12.22 o 
   5  15   8      182.24      200.32     13.66 o 
   6  15   8        7.67        9.12      3.17 o 
  -5  16   8      402.70      419.78     50.69 o 
  -4  16   8       52.47       40.14      9.80 o 
  -3  16   8       73.12       83.21      7.07 o 
  -2  16   8      274.03      279.62     13.34 o 
  -1  16   8      132.16      124.33     18.69 o 
   0  16   8      386.95      388.00     15.27 o 
   1  16   8      319.75      316.34     13.55 o 
   2  16   8       86.62      107.00     11.23 o 
   3  16   8      392.85      456.26     21.19 o 
   4  16   8      329.16      354.93     26.19 o 
  -3  17   8      374.44      452.24     16.78 o 
  -2  17   8       52.53       92.44      8.48 o 
  -1  17   8      237.30      231.68     13.83 o 
   0  17   8        2.40       11.20      2.66 o 
   1  17   8      213.96      279.68     15.17 o 
   2  17   8       10.12       19.15      4.48 o 
 -11   0   9      650.11      667.70     23.91 o 
  -9   0   9      140.05      122.09     13.41 o 
  -7   0   9     1243.05     1126.06     33.00 o 
  -5   0   9     3182.41     3263.05     64.85 o 
  -3   0   9      158.97      215.21     11.06 o 
  -1   0   9      858.73      825.56     44.34 o 
   1   0   9     2342.12     2491.59    134.62 o 
   3   0   9      192.24      218.35     14.80 o 
   5   0   9     1309.43     1396.15     50.06 o 
   7   0   9      630.49      636.46     26.54 o 
   9   0   9     1992.17     1774.84     51.09 o 
  11   0   9      509.98      585.11     20.16 o 
 -12   1   9        4.69        8.76      2.30 o 
 -11   1   9      407.41      466.23     20.70 o 
 -10   1   9      140.92      173.24     20.39 o 
  -9   1   9     1648.53     1628.82    104.86 o 
  -8   1   9     2083.20     1934.44     36.76 o 
  -7   1   9      196.58      191.93     15.08 o 
  -6   1   9      960.89      862.67    121.41 o 
  -5   1   9      819.18      869.93     38.40 o 
  -4   1   9        5.23       16.89      2.96 o 
  -3   1   9     1400.24     1325.91     26.09 o 
  -2   1   9       95.01       83.21     10.62 o 
  -1   1   9     2246.77     1938.31     60.88 o 
   0   1   9     1312.51     1326.24     39.62 o 
   1   1   9     6169.98     6233.32     86.38 o 
   2   1   9      329.16      425.83     26.59 o 
   3   1   9     4114.42     3805.61     58.08 o 
   4   1   9       24.43       26.83      3.77 o 
   5   1   9     1036.39      978.75     29.05 o 
   6   1   9      182.93      175.69     20.02 o 
   7   1   9     1252.14     1095.34     42.20 o 
   8   1   9       32.05       35.69      5.58 o 
   9   1   9       41.97       51.04      6.58 o 
  10   1   9      110.98       92.90      8.74 o 
  11   1   9        0.46        7.46      3.93 o 
 -12   2   9      362.25      363.20     12.93 o 
 -11   2   9        0.38        2.63      3.28 o 
 -10   2   9       30.77       32.00     14.26 o 
  -9   2   9      431.00      453.23     31.84 o 
  -8   2   9      123.97      127.99     28.77 o 
  -7   2   9      184.50      175.83     13.75 o 
  -6   2   9       77.03       90.55     20.77 o 
  -5   2   9     1107.47     1086.57     40.10 o 
  -4   2   9      700.66      627.59     30.12 o 
  -3   2   9      140.29      165.99     16.72 o 
  -2   2   9      723.12      689.08     81.48 o 
  -1   2   9      731.94      817.71     41.88 o 
   0   2   9      163.10      215.71     16.75 o 
   1   2   9      510.25      579.60    112.44 o 
   2   2   9      550.64      752.31     29.30 o 
   3   2   9     1989.31     2012.25     72.16 o 
   4   2   9       64.33       57.03     10.55 o 
   5   2   9      153.64      132.33     31.80 o 
   6   2   9       78.39       83.60     14.45 o 
   7   2   9      623.90      548.14     18.30 o 
   8   2   9      327.30      275.01     33.39 o 
   9   2   9      945.07      850.90     30.76 o 
  10   2   9        2.85       36.98      7.33 o 
  11   2   9      508.42      469.56     19.37 o 
 -12   3   9        3.90       21.39      3.82 o 
 -11   3   9        2.87        2.39      3.14 o 
 -10   3   9       33.57       39.40      7.98 o 
  -9   3   9      278.99      289.77     21.46 o 
  -8   3   9       81.77       62.21      9.99 o 
  -7   3   9     4290.33     4052.47     65.24 o 
  -6   3   9       11.24       -4.90      6.43 o 
  -5   3   9      588.40      552.80     36.35 o 
  -4   3   9      669.05      636.45     35.83 o 
  -3   3   9      131.80       94.05     14.18 o 
  -2   3   9      561.53      633.22     40.86 o 
  -1   3   9     4633.56     5031.18    298.85 o 
   0   3   9      253.12      337.91     21.89 o 
   1   3   9     8288.90     9125.92    114.29 o 
   2   3   9     4402.49     5146.13    115.49 o 
   3   3   9       79.86       62.86      8.15 o 
   4   3   9      399.83      444.17     29.46 o 
   5   3   9        6.24       16.24      6.67 o 
   6   3   9       27.49       34.18      7.20 o 
   7   3   9      808.92      671.28     27.55 o 
   8   3   9      296.84      288.23     14.40 o 
   9   3   9      520.71      437.17     24.44 o 
  10   3   9      257.83      258.42     17.62 o 
  11   3   9        6.49        9.21      3.50 o 
 -12   4   9      128.18      140.39      7.97 o 
 -11   4   9       19.23       22.41      5.02 o 
 -10   4   9       20.36       29.91      6.94 o 
  -9   4   9      292.85      387.34     24.58 o 
  -8   4   9       41.21       33.43      7.74 o 
  -7   4   9      542.42      537.51     27.32 o 
  -6   4   9     1575.16     1561.19     94.53 o 
  -5   4   9     1111.30      989.30     49.45 o 
  -4   4   9      138.65      113.20     12.58 o 
  -3   4   9     1677.99     1740.82     86.50 o 
  -2   4   9     7043.21     7721.27    296.00 o 
  -1   4   9     2168.93     2736.15    206.80 o 
   0   4   9      499.51      552.23     40.31 o 
   1   4   9    10375.17    11390.39    135.24 o 
   2   4   9       63.11       87.70     34.02 o 
   3   4   9     6466.20     7837.61    464.12 o 
   4   4   9      683.79      877.04     62.29 o 
   5   4   9     1139.95     1345.46     79.57 o 
   6   4   9     4316.35     4231.75     63.85 o 
   7   4   9     1705.50     1568.58     56.26 o 
   8   4   9       17.33       27.12     12.18 o 
   9   4   9       59.02       39.30      7.42 o 
  10   4   9       24.49       28.26      6.29 o 
  11   4   9      219.69      213.87     12.78 o 
 -11   5   9       21.33       14.55      4.19 o 
 -10   5   9       25.54       37.54      7.46 o 
  -9   5   9       81.96       94.10     12.28 o 
  -8   5   9       23.83       38.10      8.53 o 
  -7   5   9      148.73      175.42     11.07 o 
  -6   5   9     1174.91     1202.33     27.42 o 
  -5   5   9       63.65       71.94     20.78 o 
  -4   5   9     2121.40     2046.69     68.64 o 
  -3   5   9     3976.78     4655.23     65.97 o 
  -2   5   9       42.26      106.70     10.31 o 
  -1   5   9       89.91      126.71     14.98 o 
   0   5   9     7662.98     8362.83    122.22 o 
   1   5   9      158.42      409.71    104.45 o 
   2   5   9     1509.70     1766.03     56.28 o 
   3   5   9      346.34      268.08     34.63 o 
   4   5   9     1894.88     1782.88     93.12 o 
   5   5   9        7.04       36.22     14.16 o 
   6   5   9      144.19      105.67     10.53 o 
   7   5   9      320.42      297.00     63.28 o 
   8   5   9       15.46       56.61      8.86 o 
   9   5   9        2.80       14.89      5.03 o 
  10   5   9     1319.59     1332.79     38.45 o 
  11   5   9       48.13       83.09      7.57 o 
 -11   6   9       63.73       78.22      8.06 o 
 -10   6   9       56.25       85.19     10.38 o 
  -9   6   9      550.63      446.37     25.30 o 
  -8   6   9      137.13      160.23     15.81 o 
  -7   6   9      816.23      815.09     25.81 o 
  -6   6   9       18.31       24.92      4.81 o 
  -5   6   9      553.78      467.39     53.60 o 
  -4   6   9       22.07       19.50      7.33 o 
  -3   6   9     3888.57     3989.87     91.00 o 
  -2   6   9      453.59      435.01     28.19 o 
  -1   6   9     5185.59     5674.98    104.03 o 
   0   6   9      881.73      952.66    108.23 o 
   1   6   9     3341.78     3451.66     83.23 o 
   2   6   9     1336.65     1392.83     62.43 o 
   3   6   9      472.26      488.19     48.64 o 
   4   6   9        4.70       11.76      9.62 o 
   5   6   9      481.19      463.55     51.39 o 
   6   6   9        0.79       -0.27      2.37 o 
   7   6   9      602.69      494.00     73.53 o 
   8   6   9      167.80      129.48     48.31 o 
   9   6   9      958.04      862.83     22.73 o 
  10   6   9       22.07       35.33      6.76 o 
  11   6   9       46.80       68.50      6.36 o 
 -11   7   9        7.00        6.99      1.64 o 
 -10   7   9      141.66      155.24     12.74 o 
  -9   7   9        4.91       19.26      5.72 o 
  -8   7   9       15.10       47.03      9.51 o 
  -7   7   9       57.84       49.81      6.66 o 
  -6   7   9       10.91       53.26      6.21 o 
  -5   7   9      354.47      368.38     22.00 o 
  -4   7   9       70.41       73.08     21.92 o 
  -3   7   9      636.79      582.37     58.93 o 
  -2   7   9        1.77        5.71      4.29 o 
  -1   7   9     2996.24     3231.67    115.51 o 
   0   7   9     1314.93     1333.30     54.55 o 
   1   7   9      147.45      144.03     18.33 o 
   2   7   9      138.06      139.18     26.96 o 
   3   7   9     1930.65     1877.45     98.71 o 
   4   7   9     2208.66     2125.85    108.99 o 
   5   7   9      247.59      239.30     17.25 o 
   6   7   9      128.61      111.14      7.53 o 
   7   7   9       31.40       34.75      7.19 o 
   8   7   9      423.79      457.69     17.07 o 
   9   7   9        1.85       12.33      4.81 o 
  10   7   9       61.20       81.65      8.52 o 
 -10   8   9      103.74      120.27      7.29 o 
  -9   8   9       37.00       40.00      7.35 o 
  -8   8   9      129.08      157.63     15.55 o 
  -7   8   9        6.55       21.29      4.54 o 
  -6   8   9      133.15      111.90      9.62 o 
  -5   8   9      225.83      241.81     18.65 o 
  -4   8   9       46.19       45.98      7.95 o 
  -3   8   9      291.25      272.85     42.11 o 
  -2   8   9       83.17       81.68     22.60 o 
  -1   8   9      141.43      130.05     17.54 o 
   0   8   9      235.18      246.45     28.33 o 
   1   8   9       16.01       26.96      8.41 o 
   2   8   9     4908.73     4901.95    161.87 o 
   3   8   9        1.56       11.54      9.87 o 
   4   8   9     1788.95     1822.15     91.04 o 
   5   8   9        0.03       24.51      7.35 o 
   6   8   9     2813.43     2565.60     63.33 o 
   7   8   9       17.55       21.69      6.87 o 
   8   8   9      265.66      260.78     13.10 o 
   9   8   9      169.42      182.94      9.60 o 
  10   8   9        1.98        4.37      2.85 o 
 -10   9   9        5.08        5.15      1.76 o 
  -9   9   9       79.56      136.66      8.49 o 
  -8   9   9       71.32       82.98     10.41 o 
  -7   9   9      388.48      400.71     21.75 o 
  -6   9   9      126.80      128.86     12.13 o 
  -5   9   9      479.00      508.17     61.54 o 
  -4   9   9       44.26       36.59      4.44 o 
  -3   9   9     1975.32     1950.41     37.36 o 
  -2   9   9      736.22      675.08     66.13 o 
  -1   9   9      590.76      591.12     37.76 o 
   0   9   9     2273.65     2217.69     75.64 o 
   1   9   9     1676.30     1811.80     98.82 o 
   2   9   9     1149.44     1336.64     87.78 o 
   3   9   9      135.74      166.34     36.83 o 
   4   9   9     1338.54     1318.26     40.75 o 
   5   9   9     2516.17     2313.01     82.34 o 
   6   9   9      223.57      187.62     13.19 o 
   7   9   9       36.77       41.07      9.39 o 
   8   9   9      223.80      240.46     12.10 o 
   9   9   9      492.58      529.16     14.79 o 
  -9  10   9      178.38      210.96     13.92 o 
  -8  10   9      383.43      377.05     19.27 o 
  -7  10   9       14.56       16.22      4.09 o 
  -6  10   9     1552.96     1438.57     42.35 o 
  -5  10   9       36.55       45.18      5.63 o 
  -4  10   9       50.35       63.70      5.54 o 
  -3  10   9      371.41      364.19     16.23 o 
  -2  10   9     2727.04     2557.96     68.65 o 
  -1  10   9     3855.19     3796.90     44.13 o 
   0  10   9      787.58      819.04     31.69 o 
   1  10   9      994.08      963.46     39.80 o 
   2  10   9     4191.22     4158.56     53.29 o 
   3  10   9      196.35      237.73     29.01 o 
   4  10   9      152.84      113.14     14.45 o 
   5  10   9      638.81      623.19     50.74 o 
   6  10   9       17.05       18.41      4.78 o 
   7  10   9      280.95      307.15     22.56 o 
   8  10   9      676.18      694.97     29.35 o 
   9  10   9      180.49      187.82     11.80 o 
  -9  11   9      139.48      154.70     10.37 o 
  -8  11   9      191.51      174.63      9.98 o 
  -7  11   9       48.89       58.63      7.04 o 
  -6  11   9     1329.06     1330.76     28.65 o 
  -5  11   9        8.05       11.73      3.28 o 
  -4  11   9     2121.08     1876.40     29.97 o 
  -3  11   9       96.98       85.39      7.14 o 
  -2  11   9       17.13       25.13      3.97 o 
  -1  11   9      197.38      170.65     13.20 o 
   0  11   9     8383.71     7879.14     86.86 o 
   1  11   9      191.15      230.90     10.95 o 
   2  11   9      261.86      262.36     31.34 o 
   3  11   9        0.69        5.61      4.55 o 
   4  11   9      147.39      116.67     10.59 o 
   5  11   9       36.19       41.11      6.67 o 
   6  11   9      112.01      119.60     10.29 o 
   7  11   9        0.17       10.28      4.77 o 
   8  11   9       82.56       96.85     10.18 o 
  -8  12   9      190.17      216.91     22.97 o 
  -7  12   9       35.50       48.93      5.88 o 
  -6  12   9       30.19       26.33      5.11 o 
  -5  12   9        2.99        7.34      3.38 o 
  -4  12   9      239.86      163.35     10.12 o 
  -3  12   9       26.94       28.54      4.60 o 
  -2  12   9     1685.01     1502.40     41.11 o 
  -1  12   9     1980.01     1697.52     41.96 o 
   0  12   9        5.64        5.39      2.67 o 
   1  12   9      857.00      835.43     19.00 o 
   2  12   9     2418.90     2409.54     37.14 o 
   3  12   9     1015.30      983.89     29.21 o 
   4  12   9        0.29        5.40      7.77 o 
   5  12   9      211.11      220.37     13.69 o 
   6  12   9       56.59       57.25      9.94 o 
   7  12   9      422.10      428.16     23.28 o 
   8  12   9      115.25      128.69     10.52 o 
  -7  13   9      252.88      243.73     20.48 o 
  -6  13   9      160.95      126.65      9.45 o 
  -5  13   9      189.18      162.80     11.61 o 
  -4  13   9        2.40        7.30      3.21 o 
  -3  13   9      104.22       81.53     13.82 o 
  -2  13   9      333.42      245.57     22.92 o 
  -1  13   9      315.49      291.94     13.52 o 
   0  13   9      594.19      597.78     18.87 o 
   1  13   9      149.49      157.67      9.52 o 
   2  13   9      108.05      119.57     10.70 o 
   3  13   9      286.13      286.66     12.56 o 
   4  13   9      604.37      608.21     22.21 o 
   5  13   9     1207.04     1168.38     30.67 o 
   6  13   9      189.35      212.79     16.64 o 
   7  13   9      131.40      160.57     12.61 o 
  -7  14   9        4.59       10.40      3.28 o 
  -6  14   9      225.90      218.79     16.36 o 
  -5  14   9       13.45       14.31      5.89 o 
  -4  14   9      274.53      210.24     19.91 o 
  -3  14   9       21.85       39.84      9.54 o 
  -2  14   9        8.35       10.50      3.24 o 
  -1  14   9        5.80        6.51      3.01 o 
   0  14   9        1.35        5.75      4.02 o 
   1  14   9        3.18        6.94      4.32 o 
   2  14   9        6.91        9.73      4.33 o 
   3  14   9      304.58      302.05     14.98 o 
   4  14   9       10.03       15.40      3.81 o 
   5  14   9       40.61       39.24      8.43 o 
   6  14   9      511.57      533.09     22.66 o 
   7  14   9        0.05        2.02      2.04 o 
  -6  15   9        4.20       -0.13      1.40 o 
  -5  15   9       11.48       20.97      5.79 o 
  -4  15   9        0.30        5.90      5.23 o 
  -3  15   9       16.86       15.75      4.99 o 
  -2  15   9       26.17       26.35      4.71 o 
  -1  15   9       51.49       44.85      5.86 o 
   0  15   9      114.42      135.88      9.78 o 
   1  15   9      204.49      192.67     22.86 o 
   2  15   9        3.44        5.71      4.45 o 
   3  15   9      583.27      568.77     52.57 o 
   4  15   9      138.22      137.70      8.75 o 
   5  15   9        2.06        2.74      2.28 o 
   6  15   9       33.89       43.46      5.45 o 
  -5  16   9       76.00       65.58      9.83 o 
  -4  16   9       89.35       97.14     11.21 o 
  -3  16   9       94.15       97.05      7.25 o 
  -2  16   9       11.93       22.52      7.63 o 
  -1  16   9      191.67      218.96     18.48 o 
   0  16   9      339.05      361.87     19.63 o 
   1  16   9      425.77      420.72     15.07 o 
   2  16   9      342.81      367.41     19.69 o 
   3  16   9       99.74      128.01     11.05 o 
   4  16   9      537.67      553.49     20.03 o 
  -3  17   9      117.18      123.20      8.19 o 
  -2  17   9      467.50      532.12     18.63 o 
  -1  17   9       74.66       76.28      7.65 o 
   0  17   9      389.29      439.81     18.69 o 
   1  17   9      764.83      823.07     24.94 o 
   2  17   9      119.78      156.51     10.25 o 
 -10   0  10      825.47      838.18     31.99 o 
  -8   0  10     4519.26     4403.95     79.10 o 
  -6   0  10      228.42      153.91     25.80 o 
  -4   0  10    11374.31    12030.04    278.06 o 
  -2   0  10     2019.43     2527.51    175.01 o 
   0   0  10      169.26      157.90     20.49 o 
   2   0  10       27.87      114.38     22.62 o 
   4   0  10        3.94       31.16      5.57 o 
   6   0  10       15.64       20.33     11.00 o 
   8   0  10      284.82      253.32     19.57 o 
  10   0  10      307.69      259.42     16.60 o 
 -11   1  10      192.87      206.11     31.68 o 
 -10   1  10        2.53        7.94      3.43 o 
  -9   1  10        0.25       40.54     12.69 o 
  -8   1  10       15.12       32.39     17.29 o 
  -7   1  10      138.81      117.63     12.61 o 
  -6   1  10     3386.52     3771.99     90.32 o 
  -5   1  10     1005.36     1000.40     28.77 o 
  -4   1  10      357.55      517.34     17.03 o 
  -3   1  10     3139.42     3048.77     54.53 o 
  -2   1  10      262.71      184.35     54.51 o 
  -1   1  10     2868.53     2749.52    105.60 o 
   0   1  10      778.14      686.08     57.80 o 
   1   1  10      181.23      219.09     11.18 o 
   2   1  10       51.70       17.67      4.53 o 
   3   1  10      185.34      213.62     11.47 o 
   4   1  10      315.39      296.81     14.91 o 
   5   1  10      433.38      350.12     26.39 o 
   6   1  10      153.58      188.67     46.27 o 
   7   1  10      784.07      736.92     24.01 o 
   8   1  10      411.07      344.36     20.09 o 
   9   1  10      721.54      634.04     28.20 o 
  10   1  10        5.98        6.55      2.46 o 
  11   1  10      596.36      602.71     20.55 o 
 -11   2  10      175.03      205.86     13.94 o 
 -10   2  10      247.46      257.73     20.53 o 
  -9   2  10        2.13       17.45      4.39 o 
  -8   2  10      691.42      649.43     36.38 o 
  -7   2  10      951.90      907.49     43.76 o 
  -6   2  10       17.90       59.99     15.20 o 
  -5   2  10       80.36      100.20     12.74 o 
  -4   2  10     1241.88     1324.22     35.10 o 
  -3   2  10     7381.16     7300.72    109.13 o 
  -2   2  10      769.87      806.65     35.17 o 
  -1   2  10     1713.74     1582.37     48.08 o 
   0   2  10      289.91      237.66     22.97 o 
   1   2  10      119.16      116.12     20.11 o 
   2   2  10       11.97       81.53     14.59 o 
   3   2  10     1972.64     2471.46     49.98 o 
   4   2  10      107.54      181.85     60.41 o 
   5   2  10     3332.54     3319.52     83.68 o 
   6   2  10      801.03      924.30     70.09 o 
   7   2  10      800.39      786.86     42.56 o 
   8   2  10      573.53      517.48     19.51 o 
   9   2  10       17.15       30.46     14.14 o 
  10   2  10      735.34      648.71     26.89 o 
  11   2  10       43.58       54.62      6.63 o 
 -11   3  10      157.23      149.87     12.02 o 
 -10   3  10      348.81      313.90     20.51 o 
  -9   3  10      184.97      153.89     15.57 o 
  -8   3  10     1897.43     1802.46     52.34 o 
  -7   3  10     1004.40      870.14     32.13 o 
  -6   3  10       66.56       67.63     18.89 o 
  -5   3  10      101.54       89.89     12.11 o 
  -4   3  10     2748.11     2952.52     96.87 o 
  -3   3  10      541.18      599.29     29.43 o 
  -2   3  10      637.54      615.07     31.56 o 
  -1   3  10      806.38      739.70     34.22 o 
   0   3  10       75.06       23.38      6.58 o 
   1   3  10        7.46       12.18      8.33 o 
   2   3  10     5762.66     5728.13    169.02 o 
   3   3  10      167.74      192.50     18.40 o 
   4   3  10     9049.65     9087.28    227.45 o 
   5   3  10        8.35       15.04      6.45 o 
   6   3  10      963.31      771.45     28.09 o 
   7   3  10       90.50       97.57      7.88 o 
   8   3  10      492.03      406.19     17.06 o 
   9   3  10      117.26      113.47     12.64 o 
  10   3  10        3.46        1.82      3.11 o 
  11   3  10       46.20       43.71      6.04 o 
 -11   4  10       70.74       68.72      8.27 o 
 -10   4  10      508.41      523.15     26.35 o 
  -9   4  10     1166.51     1258.66     43.86 o 
  -8   4  10      635.44      625.86     31.26 o 
  -7   4  10      576.49      603.66     29.38 o 
  -6   4  10      668.09      629.56     61.18 o 
  -5   4  10      874.14      946.88     49.89 o 
  -4   4  10       81.75      100.47     12.23 o 
  -3   4  10     1920.00     2006.71     47.24 o 
  -2   4  10      530.98      443.29     29.02 o 
  -1   4  10     1682.62     1828.49     56.32 o 
   0   4  10    15296.30    16595.71    224.31 o 
   1   4  10      100.19      117.59     42.96 o 
   2   4  10     2197.01     2387.58     65.74 o 
   3   4  10     2280.08     2222.98     65.75 o 
   4   4  10     3770.66     3832.26    132.47 o 
   5   4  10       10.14       20.45     10.83 o 
   6   4  10     1107.32     1126.65     81.43 o 
   7   4  10     2406.44     2224.44     38.27 o 
   8   4  10      145.58      136.53      9.75 o 
   9   4  10        6.76        2.46      3.37 o 
  10   4  10       17.07       10.21      4.21 o 
  11   4  10       54.76       66.11      7.01 o 
 -11   5  10        2.51        0.84      2.60 o 
 -10   5  10       69.76       98.64     11.42 o 
  -9   5  10       53.89       38.15      8.28 o 
  -8   5  10     1669.49     1506.02     48.08 o 
  -7   5  10       38.23       75.08     10.80 o 
  -6   5  10     1587.41     1535.57     33.72 o 
  -5   5  10       79.95      103.78     17.09 o 
  -4   5  10       64.25       72.40     10.49 o 
  -3   5  10     3127.71     3025.46     89.86 o 
  -2   5  10       93.52       62.90     10.97 o 
  -1   5  10     1270.75     1386.25     95.92 o 
   0   5  10      126.71      142.90     16.82 o 
   1   5  10     2233.10     2408.63    174.21 o 
   2   5  10     5002.84     5795.63    266.00 o 
   3   5  10     2614.24     2903.05    115.34 o 
   4   5  10     3245.46     3380.66    129.43 o 
   5   5  10     3082.32     2978.97    126.19 o 
   6   5  10        1.63        5.35      7.91 o 
   7   5  10     1120.65      956.56     25.98 o 
   8   5  10      182.22      158.65     14.86 o 
   9   5  10      562.83      522.80     25.01 o 
  10   5  10       61.28       52.07      7.97 o 
  11   5  10        0.76       10.58      3.16 o 
 -11   6  10      139.20      140.42     13.46 o 
 -10   6  10      183.99      223.37     16.14 o 
  -9   6  10        3.45        7.69      4.48 o 
  -8   6  10      122.68      149.61     15.22 o 
  -7   6  10      780.14      621.94     30.36 o 
  -6   6  10     2058.76     1954.97     36.45 o 
  -5   6  10       10.72       19.21     11.91 o 
  -4   6  10     2439.31     2345.64    213.13 o 
  -3   6  10      333.43      331.39     27.49 o 
  -2   6  10      781.97      812.35     40.55 o 
  -1   6  10      558.35      630.75     92.71 o 
   0   6  10      179.67      175.04     26.00 o 
   1   6  10      601.27      710.89     39.35 o 
   2   6  10      318.45      299.43     33.86 o 
   3   6  10      192.81      193.42     31.77 o 
   4   6  10       30.62       22.24     10.04 o 
   5   6  10      100.71      107.78      8.66 o 
   6   6  10       81.57       66.05      8.48 o 
   7   6  10      892.46      855.72     24.83 o 
   8   6  10       18.18       24.89      6.43 o 
   9   6  10      120.86      122.66      8.60 o 
  10   6  10      158.46      134.64     11.42 o 
  11   6  10        3.56        7.71      2.60 o 
 -11   7  10       23.35       28.59      4.49 o 
 -10   7  10       11.76       12.99      4.54 o 
  -9   7  10       21.11       30.65      6.90 o 
  -8   7  10      580.02      581.66     28.74 o 
  -7   7  10      210.96      207.78     17.46 o 
  -6   7  10      633.05      621.95     20.88 o 
  -5   7  10      480.03      548.64     24.20 o 
  -4   7  10      253.92      235.90     39.97 o 
  -3   7  10      952.71      842.55     72.79 o 
  -2   7  10      168.59      134.68     17.20 o 
  -1   7  10     1104.71     1084.95     50.11 o 
   0   7  10     1968.08     2090.94     70.25 o 
   1   7  10      333.22      360.51     29.47 o 
   2   7  10      109.68      110.57     24.49 o 
   3   7  10        7.46       10.44      7.38 o 
   4   7  10     1170.96     1161.30     81.34 o 
   5   7  10      444.99      418.30     16.08 o 
   6   7  10       98.88       58.12      6.70 o 
   7   7  10      532.15      494.15     18.82 o 
   8   7  10      876.88      823.58     61.20 o 
   9   7  10      255.45      274.65     33.84 o 
  10   7  10      200.95      203.37     12.76 o 
 -10   8  10       56.30       50.10      4.56 o 
  -9   8  10        1.57        3.43      3.35 o 
  -8   8  10       31.77       47.38     15.17 o 
  -7   8  10       66.20       59.15      9.35 o 
  -6   8  10     1203.45     1099.85     29.19 o 
  -5   8  10      269.32      232.40     18.60 o 
  -4   8  10        0.75        8.14      3.14 o 
  -3   8  10       27.13       31.11     12.62 o 
  -2   8  10      274.21      292.97     43.26 o 
  -1   8  10      156.95      162.15     20.32 o 
   0   8  10      430.42      451.83     34.17 o 
   1   8  10     1743.46     1656.63     74.85 o 
   2   8  10     1141.17     1067.92     76.60 o 
   3   8  10      598.09      509.62     54.01 o 
   4   8  10        2.02        6.94      4.75 o 
   5   8  10       44.92       34.94      8.44 o 
   6   8  10       24.59       32.62     11.33 o 
   7   8  10       49.44       43.35      8.73 o 
   8   8  10      231.38      195.46     11.26 o 
   9   8  10       15.37       21.71      5.18 o 
  10   8  10       10.67       10.10      3.06 o 
 -10   9  10       11.63        8.17      1.77 o 
  -9   9  10      149.22      164.00      8.92 o 
  -8   9  10      518.57      549.15     15.92 o 
  -7   9  10      361.59      396.01     60.43 o 
  -6   9  10      378.84      382.28     20.51 o 
  -5   9  10       19.30       15.56      4.52 o 
  -4   9  10      307.69      272.68     15.76 o 
  -3   9  10     2141.37     2210.70     32.24 o 
  -2   9  10     3314.51     3104.02     76.99 o 
  -1   9  10     2104.83     2072.94     73.29 o 
   0   9  10     2069.77     2084.65     74.84 o 
   1   9  10      265.42      220.61     35.19 o 
   2   9  10      496.31      499.67     54.15 o 
   3   9  10       29.13       35.70      8.15 o 
   4   9  10     1117.40     1041.64     36.54 o 
   5   9  10        9.14       23.21      7.13 o 
   6   9  10     1110.57     1025.03     62.59 o 
   7   9  10       13.14       14.97      6.08 o 
   8   9  10        1.35        6.55      2.60 o 
   9   9  10        1.73        7.19      2.26 o 
  -9  10  10      488.49      565.58     21.27 o 
  -8  10  10      111.71      112.12      8.83 o 
  -7  10  10       43.07       50.17      6.73 o 
  -6  10  10      282.58      295.32     20.18 o 
  -5  10  10      997.06      908.54     24.33 o 
  -4  10  10      589.21      570.24     16.33 o 
  -3  10  10      143.29      113.93     13.33 o 
  -2  10  10      159.22      168.10     33.98 o 
  -1  10  10      240.60      301.83     19.18 o 
   0  10  10      696.04      660.31     23.10 o 
   1  10  10      523.93      555.47     19.59 o 
   2  10  10     3261.97     3298.81     47.93 o 
   3  10  10      884.15      880.00     36.20 o 
   4  10  10      485.13      453.54     27.85 o 
   5  10  10      932.87      873.24     42.85 o 
   6  10  10      373.94      339.33     17.65 o 
   7  10  10      157.17      154.96     15.45 o 
   8  10  10       16.50       20.97      5.25 o 
   9  10  10      195.71      237.47     12.03 o 
  -9  11  10        1.57        6.35      2.54 o 
  -8  11  10      355.86      349.50     13.65 o 
  -7  11  10      857.92      905.70     71.76 o 
  -6  11  10       64.69       58.23      7.36 o 
  -5  11  10      312.20      297.40     16.90 o 
  -4  11  10      207.18      231.93     10.57 o 
  -3  11  10     1395.82     1170.12     27.45 o 
  -2  11  10        6.89       10.13      3.03 o 
  -1  11  10     1304.07     1176.80     35.33 o 
   0  11  10     1195.20     1134.02     36.16 o 
   1  11  10     4937.76     4813.74     60.85 o 
   2  11  10     1249.16     1167.78     49.43 o 
   3  11  10      297.42      305.55     21.78 o 
   4  11  10      306.61      259.54     15.54 o 
   5  11  10      117.04      121.30     10.58 o 
   6  11  10       63.59       61.13      7.49 o 
   7  11  10      329.63      320.88     21.07 o 
   8  11  10       48.20       34.31      5.93 o 
  -8  12  10        2.89        3.74      1.94 o 
  -7  12  10      129.01      115.62      8.60 o 
  -6  12  10      709.85      639.81     22.50 o 
  -5  12  10      344.44      331.67     46.20 o 
  -4  12  10       43.72       57.47      7.97 o 
  -3  12  10        7.24       11.18      3.16 o 
  -2  12  10       16.88       37.59      6.94 o 
  -1  12  10        5.03       22.15      5.36 o 
   0  12  10     2289.59     1988.02     34.35 o 
   1  12  10     1162.17     1140.90     32.28 o 
   2  12  10     1023.00     1036.74     30.92 o 
   3  12  10     1657.20     1520.04     29.25 o 
   4  12  10       35.39       44.74     11.71 o 
   5  12  10       37.09       38.62      6.00 o 
   6  12  10      119.97      126.52     13.57 o 
   7  12  10        4.92        5.96      4.00 o 
   8  12  10        4.23       10.67      3.43 o 
  -7  13  10       40.37       27.99      5.75 o 
  -6  13  10        3.92       10.01      3.14 o 
  -5  13  10      364.79      345.04     16.47 o 
  -4  13  10      255.00      206.88     21.49 o 
  -3  13  10        6.47        7.56      5.21 o 
  -2  13  10      146.58      105.29     10.74 o 
  -1  13  10      889.04      780.16     21.73 o 
   0  13  10      152.48      131.43      8.97 o 
   1  13  10       56.32       55.34      4.91 o 
   2  13  10     1179.57     1137.72     24.78 o 
   3  13  10      583.18      553.69     21.34 o 
   4  13  10      111.08      118.93      9.91 o 
   5  13  10       15.57       21.20      4.90 o 
   6  13  10      607.77      653.86     28.15 o 
   7  13  10       80.85       64.53      7.66 o 
  -6  14  10      120.12      106.20     11.27 o 
  -5  14  10        1.01       -2.88      4.40 o 
  -4  14  10      153.11      129.32     15.37 o 
  -3  14  10      577.51      449.01     29.56 o 
  -2  14  10       79.58       63.59      7.24 o 
  -1  14  10       27.63       18.60      8.00 o 
   0  14  10     1144.22      964.68     28.37 o 
   1  14  10     1575.67     1529.40     61.17 o 
   2  14  10      236.15      240.98     13.07 o 
   3  14  10        1.15        6.62      2.73 o 
   4  14  10       10.95       15.58      3.87 o 
   5  14  10      116.74      135.64      9.03 o 
   6  14  10       36.62       43.51      6.55 o 
  -6  15  10      190.03      201.38      7.62 o 
  -5  15  10       93.60      101.22     11.58 o 
  -4  15  10      469.18      475.86     43.93 o 
  -3  15  10       36.86       27.82      4.56 o 
  -2  15  10      138.03      113.64      8.85 o 
  -1  15  10      209.81      195.32     11.57 o 
   0  15  10      320.86      311.79     28.53 o 
   1  15  10       21.28       27.43      4.28 o 
   2  15  10      237.44      256.36     18.10 o 
   3  15  10      231.10      262.51     20.11 o 
   4  15  10      292.83      288.98     12.15 o 
   5  15  10        1.78        1.64      2.07 o 
  -4  16  10        4.63        6.31      2.03 o 
  -3  16  10       20.32       18.17      3.31 o 
  -2  16  10     1190.54     1184.50    110.19 o 
  -1  16  10      135.24      113.36      7.74 o 
   0  16  10       31.65       46.95      7.04 o 
   1  16  10        9.30        7.36      4.11 o 
   2  16  10        5.83        9.19      3.83 o 
   3  16  10       59.32       64.30      7.72 o 
  -2  17  10      105.98      135.48      8.75 o 
  -1  17  10       57.85       71.01      4.97 o 
   0  17  10       58.15       59.75      6.82 o 
   1  17  10        8.85       11.88      3.66 o 
   2  17  10        0.95        3.01      2.44 o 
 -11   0  11     1548.00     1429.25     33.19 o 
  -9   0  11      215.82      228.65     18.31 o 
  -7   0  11     2314.58     2098.11     74.82 o 
  -5   0  11     1483.54     1647.14     52.11 o 
  -3   0  11     7462.50     8047.82    417.46 o 
  -1   0  11     2793.71     3159.92     97.62 o 
   1   0  11      479.24      579.79     41.60 o 
   3   0  11     2405.31     2823.77     63.85 o 
   5   0  11     2954.12     2619.59    105.47 o 
   7   0  11       27.32       34.43      6.63 o 
   9   0  11     1959.82     1688.48     49.31 o 
  11   0  11     1377.86     1670.13     30.30 o 
 -11   1  11       64.11      124.71      7.05 o 
 -10   1  11      410.21      466.67     25.88 o 
  -9   1  11     2898.50     2891.77     45.32 o 
  -8   1  11      887.10      839.10     24.50 o 
  -7   1  11     1153.64     1166.08     44.56 o 
  -6   1  11      911.93     1006.90     46.39 o 
  -5   1  11        5.27       12.54      4.78 o 
  -4   1  11      322.32      385.53     14.89 o 
  -3   1  11      573.14      652.20     27.47 o 
  -2   1  11     1687.46     1669.71     52.14 o 
  -1   1  11      317.11      439.61     26.00 o 
   0   1  11     1332.69     1457.13     46.69 o 
   1   1  11     4283.91     4564.84     82.82 o 
   2   1  11        2.22       17.77      4.09 o 
   3   1  11      979.15      908.37     30.70 o 
   4   1  11     1400.44     1563.85     42.96 o 
   5   1  11      316.16      317.49     28.73 o 
   6   1  11     3765.97     3725.55     71.49 o 
   7   1  11     2740.77     2518.76     38.03 o 
   8   1  11     1709.53     1436.31     32.82 o 
   9   1  11      431.73      432.79     17.59 o 
  10   1  11       18.82       17.70      4.38 o 
  11   1  11      164.45      170.62     10.54 o 
 -11   2  11      110.73      124.46     10.75 o 
 -10   2  11      194.45      216.12     13.00 o 
  -9   2  11      845.15      869.61     39.74 o 
  -8   2  11      314.48      342.73     55.90 o 
  -7   2  11      195.77      155.48     12.90 o 
  -6   2  11     1213.32     1382.60     57.26 o 
  -5   2  11      227.68      240.39     20.40 o 
  -4   2  11       43.55       30.20      5.67 o 
  -3   2  11     1282.28     1095.38     76.75 o 
  -2   2  11        3.14       18.80      8.73 o 
  -1   2  11     2912.06     2961.17    113.43 o 
   0   2  11      352.61      261.35     20.52 o 
   1   2  11      996.99     1030.05     45.91 o 
   2   2  11     8652.60     9068.91    470.84 o 
   3   2  11      654.70      679.30     27.12 o 
   4   2  11     8424.71     7864.46    122.49 o 
   5   2  11     1684.36     1743.76     71.40 o 
   6   2  11      691.89      696.71     20.13 o 
   7   2  11      734.15      694.54     19.91 o 
   8   2  11        8.87       16.22      9.62 o 
   9   2  11      200.82      169.05     10.96 o 
  10   2  11      372.44      326.95     18.79 o 
  11   2  11       11.54        9.65      3.17 o 
 -11   3  11       18.87       20.47      4.85 o 
 -10   3  11      238.16      273.89     18.96 o 
  -9   3  11        4.27        8.33      4.93 o 
  -8   3  11       76.88      124.19     14.49 o 
  -7   3  11     1900.48     1798.16     50.17 o 
  -6   3  11       30.41       39.17     15.68 o 
  -5   3  11      234.71      281.85     23.51 o 
  -4   3  11      457.10      436.20     25.70 o 
  -3   3  11     1326.85     1234.87     38.69 o 
  -2   3  11      471.39      565.57     37.02 o 
  -1   3  11      865.74      819.49     38.10 o 
   0   3  11      418.01      442.64     75.23 o 
   1   3  11     4008.67     3941.03    118.92 o 
   2   3  11      127.41      162.19     17.22 o 
   3   3  11     1444.27     1446.51     52.55 o 
   4   3  11     1336.55     1286.26     74.68 o 
   5   3  11     3000.75     2988.23    134.29 o 
   6   3  11     1323.46     1223.65     39.08 o 
   7   3  11       34.83       27.29      4.72 o 
   8   3  11     1501.11     1321.66     36.23 o 
   9   3  11       87.95       77.94     10.42 o 
  10   3  11       19.03       23.04      5.59 o 
  11   3  11       25.61       30.18      4.75 o 
 -11   4  11       41.95       47.39      6.80 o 
 -10   4  11       88.90      166.73     15.03 o 
  -9   4  11      188.05      228.15     18.72 o 
  -8   4  11       17.73       26.13      7.41 o 
  -7   4  11        9.08       16.11      5.82 o 
  -6   4  11        0.49        4.41      4.62 o 
  -5   4  11      966.57      836.77     48.58 o 
  -4   4  11      993.10     1049.91     40.20 o 
  -3   4  11      638.93      797.18     57.97 o 
  -2   4  11      646.82      583.36     54.29 o 
  -1   4  11     3855.54     3798.43     84.91 o 
   0   4  11     1843.10     1601.07     55.37 o 
   1   4  11      186.26      316.50     24.75 o 
   2   4  11        2.40        7.76      4.72 o 
   3   4  11      971.47      836.17     41.05 o 
   4   4  11      110.75      113.59     23.45 o 
   5   4  11        0.19       -8.92      8.92 o 
   6   4  11      478.66      506.10     23.37 o 
   7   4  11      767.83      705.96     21.90 o 
   8   4  11       29.39       34.31      5.10 o 
   9   4  11        3.79        7.28      4.04 o 
  10   4  11       13.80       20.97      5.08 o 
  11   4  11       33.15       29.07      4.48 o 
 -11   5  11       42.07       66.32      7.50 o 
 -10   5  11        5.28        6.26      4.43 o 
  -9   5  11      148.02      113.13     13.31 o 
  -8   5  11       74.25       78.33     11.63 o 
  -7   5  11      167.04      188.64     17.10 o 
  -6   5  11      817.02      717.18     28.14 o 
  -5   5  11      949.71      856.50     49.65 o 
  -4   5  11      729.86      722.55     47.43 o 
  -3   5  11       37.76       77.24     13.85 o 
  -2   5  11      586.65      571.41     34.31 o 
  -1   5  11     2477.43     2632.13     74.37 o 
   0   5  11      818.62      886.88     43.60 o 
   1   5  11     1555.79     1546.43     91.19 o 
   2   5  11      460.16      449.43     31.17 o 
   3   5  11      339.52      397.38     43.93 o 
   4   5  11        0.88        9.19      8.28 o 
   5   5  11      123.50      148.46     31.39 o 
   6   5  11      180.52      156.63     24.66 o 
   7   5  11       67.71       76.03     14.30 o 
   8   5  11       15.87       22.36      6.51 o 
   9   5  11       38.63       33.49      7.00 o 
  10   5  11       36.24       40.45      6.56 o 
  11   5  11      344.27      382.44     14.03 o 
 -11   6  11       16.56       29.98      5.04 o 
 -10   6  11      355.14      398.15     20.95 o 
  -9   6  11       42.78       81.53     10.98 o 
  -8   6  11        4.01        6.87      4.97 o 
  -7   6  11     2805.48     2634.75     62.04 o 
  -6   6  11      653.31      681.25     27.80 o 
  -5   6  11       59.33       54.25      8.57 o 
  -4   6  11      201.06      193.40     22.89 o 
  -3   6  11     2515.76     2552.90    215.99 o 
  -2   6  11     3804.08     3685.93     89.79 o 
  -1   6  11       54.22       22.75      8.08 o 
   0   6  11       53.51       53.59     11.28 o 
   1   6  11     1908.29     2067.95    113.27 o 
   2   6  11        1.22        0.17      3.74 o 
   3   6  11      219.80      224.32     34.59 o 
   4   6  11       89.84       60.17     19.53 o 
   5   6  11      988.87      951.40     24.52 o 
   6   6  11       32.06       39.25      7.89 o 
   7   6  11        0.03        6.27      3.55 o 
   8   6  11      131.91      140.91     13.65 o 
   9   6  11      236.20      259.59     16.92 o 
  10   6  11      431.98      476.70     20.27 o 
 -11   7  11      224.84      312.64     12.55 o 
 -10   7  11       24.35       25.84      4.46 o 
  -9   7  11       99.04      121.78     12.52 o 
  -8   7  11       66.61       72.08     10.76 o 
  -7   7  11      132.20      126.32     13.81 o 
  -6   7  11      539.36      550.43     27.31 o 
  -5   7  11     1149.05     1223.87     36.78 o 
  -4   7  11      509.51      444.37     55.74 o 
  -3   7  11        0.38       11.50     10.11 o 
  -2   7  11       30.26       50.90     57.90 o 
  -1   7  11      286.08      364.55     58.95 o 
   0   7  11      469.37      495.73     35.45 o 
   1   7  11      107.93       66.79     15.35 o 
   2   7  11      931.52      949.43     70.76 o 
   3   7  11      402.42      425.86     48.48 o 
   4   7  11      221.50      246.41     17.05 o 
   5   7  11      544.82      512.12     18.20 o 
   6   7  11      215.18      233.12     17.65 o 
   7   7  11       58.11       58.42     10.10 o 
   8   7  11        5.37        7.09      2.53 o 
   9   7  11       81.49       79.26      6.41 o 
  10   7  11      109.22      157.18     10.62 o 
 -10   8  11        7.91       10.55      3.02 o 
  -9   8  11        2.78       11.35      3.17 o 
  -8   8  11     1685.50     1731.96     38.14 o 
  -7   8  11       33.60       47.08      8.30 o 
  -6   8  11       11.14       37.98      7.80 o 
  -5   8  11     2522.19     2373.37     59.02 o 
  -4   8  11     2483.86     2271.49     50.77 o 
  -3   8  11      503.82      516.26     60.44 o 
  -2   8  11      867.18      720.42     69.92 o 
  -1   8  11       10.95       17.42     29.06 o 
   0   8  11       48.77       75.83     23.42 o 
   1   8  11        2.39        4.66     13.96 o 
   2   8  11     1431.99     1435.34     90.13 o 
   3   8  11      298.16      303.29     42.21 o 
   4   8  11      898.78      842.89     34.36 o 
   5   8  11      359.28      342.04     24.17 o 
   6   8  11       39.26       37.76      4.76 o 
   7   8  11      258.76      258.70     13.30 o 
   8   8  11        9.87        8.27      4.88 o 
   9   8  11      160.48      204.49     13.70 o 
  10   8  11       21.01       24.38      3.80 o 
  -9   9  11        7.05       12.39      2.88 o 
  -8   9  11      260.23      397.78     15.21 o 
  -7   9  11       64.14       65.65      5.90 o 
  -6   9  11     2103.06     1978.59     54.58 o 
  -5   9  11     2326.64     2412.24    315.05 o 
  -4   9  11       11.69       21.47      8.34 o 
  -3   9  11     1504.25     1482.59     26.68 o 
  -2   9  11     1767.39     1809.10     43.28 o 
  -1   9  11      271.43      306.09     19.33 o 
   0   9  11      531.69      536.54     25.02 o 
   1   9  11      130.78      148.30     14.74 o 
   2   9  11      467.21      509.08     36.64 o 
   3   9  11      540.92      574.80     25.28 o 
   4   9  11       15.36       28.64      7.55 o 
   5   9  11      385.55      323.86     24.12 o 
   6   9  11       23.00       25.60     13.66 o 
   7   9  11     1053.44     1113.32     42.27 o 
   8   9  11       28.25       41.83      5.06 o 
   9   9  11       26.27       29.45      3.30 o 
  -9  10  11       39.47       33.06      5.08 o 
  -8  10  11       38.99       41.70      6.53 o 
  -7  10  11      133.21      146.71     14.36 o 
  -6  10  11       31.70       47.97      8.36 o 
  -5  10  11      384.02      368.69     17.37 o 
  -4  10  11       10.12       11.74      3.42 o 
  -3  10  11     3531.34     3082.21     59.43 o 
  -2  10  11     1505.27     1421.60     28.16 o 
  -1  10  11     1148.06     1082.81     31.58 o 
   0  10  11      311.21      344.13     21.40 o 
   1  10  11     7323.19     7031.76    134.77 o 
   2  10  11      350.74      369.22     16.58 o 
   3  10  11      195.82      225.79     22.94 o 
   4  10  11      898.81      881.32     38.77 o 
   5  10  11      122.27      123.88     15.71 o 
   6  10  11        2.01        7.56      9.77 o 
   7  10  11        1.82        6.67      4.73 o 
   8  10  11        9.20        9.74      3.75 o 
  -8  11  11      401.35      451.25     14.90 o 
  -7  11  11       70.98       79.27     16.34 o 
  -6  11  11       36.68       41.23      6.26 o 
  -5  11  11        6.52       15.98     10.81 o 
  -4  11  11      486.15      420.49     16.40 o 
  -3  11  11      173.50      142.83     15.63 o 
  -2  11  11      166.03      195.50     14.97 o 
  -1  11  11     2113.99     1867.81     45.05 o 
   0  11  11     5473.60     5067.11     63.23 o 
   1  11  11      513.81      598.96     32.48 o 
   2  11  11      195.18      205.86     13.28 o 
   3  11  11       13.13       17.39      3.34 o 
   4  11  11       34.59       27.69      4.94 o 
   5  11  11      237.53      232.15     14.51 o 
   6  11  11       84.12       71.76     11.11 o 
   7  11  11       16.26       22.55      6.15 o 
   8  11  11       16.07       16.96      4.33 o 
  -8  12  11       10.66       10.01      2.19 o 
  -7  12  11        5.67       12.99      3.38 o 
  -6  12  11       26.76       21.87      5.31 o 
  -5  12  11      354.35      289.45     22.03 o 
  -4  12  11      193.51      168.12     12.40 o 
  -3  12  11       24.53       22.34      5.55 o 
  -2  12  11      565.04      497.63     23.60 o 
  -1  12  11      731.52      635.98     19.70 o 
   0  12  11       11.66       12.14      2.80 o 
   1  12  11      542.50      552.08     22.41 o 
   2  12  11       10.67       18.87      6.34 o 
   3  12  11       30.99       36.21      6.46 o 
   4  12  11      297.65      286.80     26.34 o 
   5  12  11       16.56       16.82      4.21 o 
   6  12  11       58.97       43.13      8.44 o 
   7  12  11       13.80       11.29      4.17 o 
   8  12  11      152.04      188.41     10.94 o 
  -7  13  11       11.30        4.81      3.47 o 
  -6  13  11      200.66      175.80     16.83 o 
  -5  13  11       41.08       59.01     11.01 o 
  -4  13  11       51.66       60.00     11.94 o 
  -3  13  11        0.45        4.00      4.23 o 
  -2  13  11        2.82        1.62      2.44 o 
  -1  13  11        4.44        5.62      2.44 o 
   0  13  11      122.13      133.31      8.85 o 
   1  13  11      187.82      185.67      8.71 o 
   2  13  11       62.75       48.21      5.24 o 
   3  13  11      360.96      372.17     28.17 o 
   4  13  11      110.97      123.38     10.01 o 
   5  13  11      230.67      217.72     12.33 o 
   6  13  11       45.81       48.24      7.69 o 
   7  13  11       54.41       48.36      6.42 o 
  -6  14  11      123.68      102.31     10.84 o 
  -5  14  11       34.62       28.14      7.03 o 
  -4  14  11      718.39      585.31     32.28 o 
  -3  14  11      214.33      198.14     42.60 o 
  -2  14  11      130.41      126.79     10.69 o 
  -1  14  11       17.38       14.26      3.46 o 
   0  14  11      208.19      181.60     11.37 o 
   1  14  11      445.07      466.60     24.04 o 
   2  14  11       20.26       21.35      3.43 o 
   3  14  11        1.41        3.10      2.48 o 
   4  14  11       11.92       10.92      3.13 o 
   5  14  11       88.96       86.94      9.82 o 
   6  14  11      347.31      378.15     17.63 o 
  -5  15  11      213.08      231.61     43.55 o 
  -4  15  11       48.00       42.85      5.79 o 
  -3  15  11       15.17        9.85      2.72 o 
  -2  15  11       39.83       39.34      5.29 o 
  -1  15  11      728.65      720.44     72.69 o 
   0  15  11        1.16        1.45      1.91 o 
   1  15  11       95.24       76.64      9.40 o 
   2  15  11       36.04       51.87      7.92 o 
   3  15  11      112.62      109.44      7.71 o 
   4  15  11        1.06        6.25      3.18 o 
   5  15  11        0.01        1.12      2.17 o 
  -4  16  11       29.41       26.04      3.04 o 
  -3  16  11        4.87        8.15      2.34 o 
  -2  16  11      164.76      169.32     24.50 o 
  -1  16  11      118.16      119.14      8.01 o 
   0  16  11      185.86      162.45     11.99 o 
   1  16  11       11.10       14.53      4.51 o 
   2  16  11      287.63      289.66     16.10 o 
   3  16  11       40.21       45.33      6.28 o 
  -2  17  11       33.60       35.02      4.50 o 
  -1  17  11       12.22       12.55      3.34 o 
   0  17  11       86.59       78.44      7.17 o 
   1  17  11      283.62      268.98     12.74 o 
 -10   0  12       90.62      104.78     11.42 o 
  -8   0  12      521.07      557.15     28.47 o 
  -6   0  12       59.67       66.94     19.76 o 
  -4   0  12      179.85      212.23     21.38 o 
  -2   0  12     2520.45     2420.88     93.31 o 
   0   0  12      245.21      326.16     32.65 o 
   2   0  12     4466.58     5138.28    402.35 o 
   4   0  12     5810.02     5662.04    101.57 o 
   6   0  12     1612.78     1404.94     38.99 o 
   8   0  12     1078.96      908.46     36.92 o 
  10   0  12      421.99      410.02     19.78 o 
 -11   1  12       92.85      121.31      9.54 o 
 -10   1  12        2.25        9.75      3.14 o 
  -9   1  12        1.22       17.47      4.58 o 
  -8   1  12      116.64      138.59     23.69 o 
  -7   1  12      128.79      174.70     54.09 o 
  -6   1  12        5.84       15.51     10.46 o 
  -5   1  12     3443.66     3544.70     77.51 o 
  -4   1  12     2809.03     2999.40     78.58 o 
  -3   1  12      141.89      170.02     22.95 o 
  -2   1  12      303.37      201.96     19.19 o 
  -1   1  12     1661.76     1760.78     55.00 o 
   0   1  12     3701.33     3818.20     79.27 o 
   1   1  12      896.26      993.40     40.82 o 
   2   1  12     4393.33     4082.81    102.19 o 
   3   1  12       39.03       56.62     13.79 o 
   4   1  12      533.94      539.29     22.13 o 
   5   1  12      114.83       85.73     11.27 o 
   6   1  12      644.49      614.44     54.00 o 
   7   1  12     1687.99     1593.27     34.43 o 
   8   1  12      142.51      134.82     10.25 o 
   9   1  12       17.40       27.13      9.99 o 
  10   1  12       60.61       75.05      8.76 o 
  11   1  12        0.12        8.56      2.77 o 
 -11   2  12       76.53       62.71      7.55 o 
 -10   2  12        1.40       26.48      7.11 o 
  -9   2  12       97.76      112.14      9.01 o 
  -8   2  12       92.79       90.18      8.24 o 
  -7   2  12      468.41      543.19     98.98 o 
  -6   2  12      732.83      735.31     45.80 o 
  -5   2  12     1978.93     2114.37     60.88 o 
  -4   2  12      542.81      530.11     26.28 o 
  -3   2  12     4069.63     4409.99     93.33 o 
  -2   2  12     8201.33     8076.95    211.38 o 
  -1   2  12     2901.54     3088.21    101.78 o 
   0   2  12      254.79      236.51     20.67 o 
   1   2  12     4172.23     4282.49     87.16 o 
   2   2  12     6943.48     7637.21    347.58 o 
   3   2  12       46.34       42.61     19.09 o 
   4   2  12     1242.56     1455.71    152.09 o 
   5   2  12     4077.45     3919.06     93.94 o 
   6   2  12        9.83       13.63      3.19 o 
   7   2  12        6.48       12.62      8.90 o 
   8   2  12      288.97      251.48     39.09 o 
   9   2  12       14.27       18.77      4.31 o 
  10   2  12      189.04      154.74     12.77 o 
  11   2  12       22.32       31.05      4.47 o 
 -11   3  12       24.45       22.20      4.74 o 
 -10   3  12       37.39       35.95      7.51 o 
  -9   3  12      480.18      477.84     26.99 o 
  -8   3  12      180.41      179.86     16.79 o 
  -7   3  12      105.43      109.11     12.72 o 
  -6   3  12       96.21       98.84     10.24 o 
  -5   3  12      612.03      647.70     53.98 o 
  -4   3  12     3385.27     3376.68     74.03 o 
  -3   3  12     4020.83     4215.87    123.08 o 
  -2   3  12       28.03       41.15     10.25 o 
  -1   3  12     2907.03     3171.57    216.96 o 
   0   3  12     4699.67     5334.33    150.82 o 
   1   3  12     5457.06     5668.77    105.46 o 
   2   3  12      835.57      800.20     40.42 o 
   3   3  12     1271.54     1424.21     71.28 o 
   4   3  12        8.79       78.98     19.24 o 
   5   3  12       19.22       26.93     12.56 o 
   6   3  12       82.40      117.79     10.00 o 
   7   3  12       56.96       44.67      5.85 o 
   8   3  12       51.47       55.16     13.94 o 
   9   3  12        2.01        3.77      3.68 o 
  10   3  12      196.24      185.33     13.79 o 
  11   3  12      158.59      210.30     11.01 o 
 -11   4  12       88.54       85.22      8.54 o 
 -10   4  12      108.31      159.07     14.41 o 
  -9   4  12      126.44      182.60     16.71 o 
  -8   4  12      711.67      726.38     33.44 o 
  -7   4  12     1310.33     1306.65     43.76 o 
  -6   4  12     1049.44      971.43     32.39 o 
  -5   4  12     3489.32     3420.92     79.23 o 
  -4   4  12        6.45       24.44      6.79 o 
  -3   4  12     3501.60     3669.74    117.71 o 
  -2   4  12     2247.32     2541.24     72.57 o 
  -1   4  12     4723.75     4931.87    224.70 o 
   0   4  12        5.68       20.45      7.17 o 
   1   4  12       36.60       23.58      7.17 o 
   2   4  12      121.14      144.64     17.88 o 
   3   4  12      267.60      316.56     36.29 o 
   4   4  12      113.35       95.07     22.56 o 
   5   4  12      715.14      725.83     27.93 o 
   6   4  12      482.93      464.74     22.94 o 
   7   4  12     1553.16     1430.94     77.36 o 
   8   4  12       67.52       55.14      6.39 o 
   9   4  12      146.58      125.11     12.63 o 
  10   4  12       64.82       64.20      8.23 o 
  11   4  12       43.83       41.42      4.76 o 
 -11   5  12       45.44       43.37      5.97 o 
 -10   5  12      216.16      219.90     16.18 o 
  -9   5  12     1573.57     1525.38     46.77 o 
  -8   5  12      178.53      217.63     18.61 o 
  -7   5  12     2259.89     2071.31     55.34 o 
  -6   5  12      277.48      347.96     19.97 o 
  -5   5  12      934.18      962.33     69.01 o 
  -4   5  12       21.85       40.93      8.45 o 
  -3   5  12     1702.39     1612.91     57.59 o 
  -2   5  12      624.92      593.03     36.28 o 
  -1   5  12      292.55      314.72     26.96 o 
   0   5  12       11.88       26.66      8.95 o 
   1   5  12      292.13      391.12     30.32 o 
   2   5  12     1041.98     1177.33    113.09 o 
   3   5  12       75.72       66.92     18.81 o 
   4   5  12       49.60       65.01     19.50 o 
   5   5  12      589.41      576.32     19.20 o 
   6   5  12        4.16        1.52      8.66 o 
   7   5  12      345.07      320.40     31.15 o 
   8   5  12      437.74      330.82     21.28 o 
   9   5  12      215.10      168.87     14.23 o 
  10   5  12       16.46       20.30      4.82 o 
 -11   6  12       57.60       81.54      7.27 o 
 -10   6  12       10.27       39.76      7.39 o 
  -9   6  12      486.49      526.60     26.75 o 
  -8   6  12     1243.59     1169.96     41.70 o 
  -7   6  12        1.77       33.05      8.13 o 
  -6   6  12       50.27       58.63     12.99 o 
  -5   6  12      503.64      507.00     21.20 o 
  -4   6  12      333.87      300.38     29.26 o 
  -3   6  12     2339.95     2623.24    210.15 o 
  -2   6  12       27.14       51.78     17.18 o 
  -1   6  12      829.02      877.91     46.55 o 
   0   6  12     1043.05     1117.73     53.61 o 
   1   6  12       32.14       63.10     12.44 o 
   2   6  12     1011.72     1105.38     74.81 o 
   3   6  12      827.83      828.70     67.05 o 
   4   6  12      756.15      690.82     62.67 o 
   5   6  12       57.20       49.52      5.83 o 
   6   6  12      537.95      553.68     27.86 o 
   7   6  12       48.91       46.52      6.11 o 
   8   6  12        1.75        8.21      4.51 o 
   9   6  12      296.57      341.09     18.96 o 
  10   6  12      202.95      224.92     13.31 o 
 -10   7  12      403.50      406.11     18.99 o 
  -9   7  12      156.21      151.53     14.21 o 
  -8   7  12      174.82      170.51     15.63 o 
  -7   7  12      249.03      281.55     20.37 o 
  -6   7  12      407.33      363.41     22.59 o 
  -5   7  12        5.95        9.77     11.02 o 
  -4   7  12      317.09      309.18     47.09 o 
  -3   7  12      582.50      484.33     58.21 o 
  -2   7  12      506.03      463.51     33.74 o 
  -1   7  12     6510.65     6303.45    214.58 o 
   0   7  12     1753.70     1891.68     71.42 o 
   1   7  12       42.94       50.09     12.18 o 
   2   7  12       43.76       29.47     14.60 o 
   3   7  12     1906.42     1854.82    103.27 o 
   4   7  12       24.12       20.09      5.57 o 
   5   7  12       20.38       22.71      4.24 o 
   6   7  12      168.49      155.13     14.95 o 
   7   7  12     1175.42     1105.98     28.39 o 
   8   7  12        6.03        7.57      2.72 o 
   9   7  12       32.16       24.77      3.66 o 
  10   7  12      145.57      170.26     10.38 o 
 -10   8  12       42.44       53.87      6.18 o 
  -9   8  12      656.45      764.75     16.56 o 
  -8   8  12       90.88       68.86      7.08 o 
  -7   8  12      594.94      602.57     28.46 o 
  -6   8  12       18.09       19.66      4.14 o 
  -5   8  12     1634.62     1552.22     31.57 o 
  -4   8  12      334.08      350.73     19.40 o 
  -3   8  12       85.02       84.79     24.98 o 
  -2   8  12      462.18      392.39     54.05 o 
  -1   8  12      532.56      511.88     56.46 o 
   0   8  12      604.72      640.29     73.03 o 
   1   8  12     2249.14     2302.81    113.53 o 
   2   8  12     1102.13      967.63     74.76 o 
   3   8  12       63.40       43.11      5.26 o 
   4   8  12      123.13      141.12     13.51 o 
   5   8  12     1411.42     1442.59     61.57 o 
   6   8  12      300.46      283.08     14.83 o 
   7   8  12      338.12      374.73     26.59 o 
   8   8  12        9.57       16.66      3.38 o 
   9   8  12      568.79      513.70     20.62 o 
  -9   9  12       96.19      112.39      5.73 o 
  -8   9  12     1041.65     1082.48     28.96 o 
  -7   9  12       12.70       20.79      3.43 o 
  -6   9  12        2.23       16.43      5.98 o 
  -5   9  12      479.38      455.96     85.30 o 
  -4   9  12       32.70       33.69      5.42 o 
  -3   9  12     1215.56     1148.22     28.27 o 
  -2   9  12       36.94       51.33      7.26 o 
  -1   9  12     1600.18     1538.57     37.24 o 
   0   9  12       68.00       56.07      8.31 o 
   1   9  12       75.19      104.26      8.63 o 
   2   9  12      480.89      496.76     31.15 o 
   3   9  12       99.68      114.95      7.40 o 
   4   9  12     1202.42     1014.44     41.22 o 
   5   9  12     2116.91     1914.29     58.12 o 
   6   9  12       53.81       59.08     10.61 o 
   7   9  12      277.63      231.73     19.29 o 
   8   9  12      311.06      312.99     12.56 o 
   9   9  12      164.61      188.93     10.35 o 
  -9  10  12       83.62       81.65      6.70 o 
  -8  10  12      208.48      215.93     11.23 o 
  -7  10  12      274.60      276.13     14.66 o 
  -6  10  12      123.34      138.14     28.97 o 
  -5  10  12      745.17      831.59     25.68 o 
  -4  10  12       41.88       53.16      7.18 o 
  -3  10  12      367.94      278.56     18.19 o 
  -2  10  12        3.94       11.44      5.43 o 
  -1  10  12      881.20      919.22     29.53 o 
   0  10  12      635.61      647.72     24.70 o 
   1  10  12      486.63      445.69     26.88 o 
   2  10  12     1206.59     1238.16     31.87 o 
   3  10  12      671.55      651.42     28.12 o 
   4  10  12     1051.10      953.88     40.32 o 
   5  10  12      180.10      168.82     18.91 o 
   6  10  12      485.13      468.04     28.37 o 
   7  10  12      354.86      362.11     22.33 o 
   8  10  12        6.69       24.91      5.42 o 
  -8  11  12       14.48       16.11      3.15 o 
  -7  11  12      152.74      161.07     10.45 o 
  -6  11  12        0.90        0.96      2.21 o 
  -5  11  12      680.75      612.60     33.58 o 
  -4  11  12      335.44      267.98     13.01 o 
  -3  11  12      997.86      900.77     23.84 o 
  -2  11  12       76.90       64.93      9.03 o 
  -1  11  12     1642.00     1405.28     39.62 o 
   0  11  12     1202.54     1100.88     33.73 o 
   1  11  12      479.82      499.65     20.67 o 
   2  11  12       31.57       30.18      5.18 o 
   3  11  12      649.76      607.00     46.11 o 
   4  11  12      231.68      200.29     13.57 o 
   5  11  12       47.44       43.61      6.56 o 
   6  11  12       64.74       79.04     11.63 o 
   7  11  12      293.43      299.54     19.12 o 
   8  11  12       12.51       19.81      4.47 o 
  -8  12  12       31.01       30.30      4.96 o 
  -7  12  12       90.04       70.09      6.18 o 
  -6  12  12      156.97      117.47      9.18 o 
  -5  12  12      254.81      262.91     58.83 o 
  -4  12  12      203.08      197.40     22.17 o 
  -3  12  12       23.20       28.85      6.67 o 
  -2  12  12      402.26      336.82     19.59 o 
  -1  12  12      249.55      233.03     11.88 o 
   0  12  12      221.92      202.00     10.89 o 
   1  12  12      179.67      157.21     20.30 o 
   2  12  12       78.10       75.51      8.08 o 
   3  12  12      558.13      535.07     17.22 o 
   4  12  12      184.62      153.17     11.43 o 
   5  12  12       10.74       17.03      4.24 o 
   6  12  12       55.10       61.84      9.47 o 
   7  12  12       96.53      122.15     11.14 o 
  -7  13  12      121.29      113.97     10.43 o 
  -6  13  12       16.10       14.29      5.31 o 
  -5  13  12       58.46       45.03      9.81 o 
  -4  13  12       39.62       33.14      8.81 o 
  -3  13  12      215.77      202.79     21.13 o 
  -2  13  12       38.80       49.83      5.67 o 
  -1  13  12       31.62       32.30      4.52 o 
   0  13  12        1.20        5.62      2.50 o 
   1  13  12       18.97       24.70      3.92 o 
   2  13  12       48.97       53.78      4.69 o 
   3  13  12      927.42      903.40     26.54 o 
   4  13  12       24.35       30.04      5.26 o 
   5  13  12      136.47      136.00      9.54 o 
   6  13  12       75.52      100.03     10.33 o 
   7  13  12      183.27      212.43     12.22 o 
  -6  14  12       73.05       74.90     13.55 o 
  -5  14  12       89.28       83.09     12.08 o 
  -4  14  12       53.18       59.03     18.99 o 
  -3  14  12       68.87       66.31     10.69 o 
  -2  14  12       90.72       82.05      7.79 o 
  -1  14  12       15.13       13.67      3.52 o 
   0  14  12      215.01      178.52     14.52 o 
   1  14  12     1265.95     1299.24     39.06 o 
   2  14  12      199.41      181.95     19.43 o 
   3  14  12       81.05       76.84      7.76 o 
   4  14  12        2.73        5.30      2.71 o 
   5  14  12      411.01      435.27     20.78 o 
   6  14  12        5.79        5.26      2.76 o 
  -5  15  12      257.01      237.91     26.37 o 
  -4  15  12      141.30      132.33     16.17 o 
  -3  15  12       35.56       32.65      4.38 o 
  -2  15  12       28.19       24.95      4.08 o 
  -1  15  12      530.80      473.13     54.24 o 
   0  15  12       10.10       10.02      2.75 o 
   1  15  12       17.01       21.12      3.72 o 
   2  15  12      189.13      155.96     13.17 o 
   3  15  12      358.04      388.37     15.51 o 
   4  15  12      196.44      230.11     12.57 o 
   5  15  12       19.35       24.30      4.10 o 
  -4  16  12      109.58       80.09      7.65 o 
  -3  16  12       75.00       63.65      9.61 o 
  -2  16  12       20.12       19.50      3.08 o 
  -1  16  12       59.51       68.26      5.31 o 
   0  16  12      425.56      381.92     18.25 o 
   1  16  12       27.90       26.11      5.26 o 
   2  16  12      111.96      140.15     10.77 o 
   3  16  12      155.62      183.73     11.24 o 
  -1  17  12       24.00       20.66      3.61 o 
   0  17  12       55.63       46.28      5.18 o 
 -11   0  13      520.67      530.75     18.70 o 
  -9   0  13     1559.72     1671.22     48.80 o 
  -7   0  13      169.30      184.53     15.97 o 
  -5   0  13     4248.91     4096.79    102.08 o 
  -3   0  13        4.16        4.97      5.84 o 
  -1   0  13      242.77      194.92     27.16 o 
   1   0  13      824.36      788.86     53.34 o 
   3   0  13     1837.63     1816.89     84.46 o 
   5   0  13     1136.59     1307.01     75.33 o 
   7   0  13     1168.89     1050.55     40.29 o 
   9   0  13       24.76       23.12      6.59 o 
 -11   1  13      494.57      475.76     18.82 o 
 -10   1  13      103.31      123.66      8.50 o 
  -9   1  13       37.43       51.61      8.06 o 
  -8   1  13      969.38      891.61     25.66 o 
  -7   1  13      732.35      750.27    102.55 o 
  -6   1  13       50.84       44.73      6.44 o 
  -5   1  13       70.99       85.87     12.36 o 
  -4   1  13     2634.62     2900.17     58.01 o 
  -3   1  13     1982.87     1680.69    149.49 o 
  -2   1  13     2099.92     1847.28     89.71 o 
  -1   1  13     1818.06     1871.78    107.85 o 
   0   1  13        2.06        5.07      4.50 o 
   1   1  13      247.16      245.23     21.41 o 
   2   1  13      169.57      128.22     30.44 o 
   3   1  13       41.16       90.80     12.05 o 
   4   1  13     1585.72     1692.24     56.34 o 
   5   1  13     1506.53     1621.74    110.35 o 
   6   1  13      613.46      604.88     38.52 o 
   7   1  13        5.37       23.11     14.06 o 
   8   1  13      522.17      432.51     55.73 o 
   9   1  13      128.82      125.98      9.32 o 
  10   1  13      110.59      119.94      7.23 o 
 -11   2  13      274.03      310.67     15.70 o 
 -10   2  13      353.28      394.52     22.23 o 
  -9   2  13      148.59      165.68     24.14 o 
  -8   2  13      346.19      368.06     22.78 o 
  -7   2  13      891.28      816.10     34.94 o 
  -6   2  13      338.63      353.60     26.70 o 
  -5   2  13      753.83      708.74     44.28 o 
  -4   2  13      252.36      284.79     42.43 o 
  -3   2  13       98.17      136.54     30.31 o 
  -2   2  13       28.83       86.78     13.59 o 
  -1   2  13        2.90        4.89      4.17 o 
   0   2  13      757.89      778.25     38.95 o 
   1   2  13     2230.38     2508.53    114.18 o 
   2   2  13     2698.42     2578.18    110.53 o 
   3   2  13      332.23      280.58     24.34 o 
   4   2  13     1460.10     1629.83    125.72 o 
   5   2  13      290.27      274.40     25.22 o 
   6   2  13     1062.15     1060.97     25.69 o 
   7   2  13      701.29      645.84     29.04 o 
   8   2  13       18.48       24.99      4.80 o 
   9   2  13        9.06        7.04      3.05 o 
  10   2  13       83.19      100.91      9.95 o 
  11   2  13       21.55       21.97      3.43 o 
 -11   3  13        0.78        2.05      2.51 o 
 -10   3  13      146.18      159.14     14.24 o 
  -9   3  13      113.45      135.44     14.50 o 
  -8   3  13       22.02       19.30      6.22 o 
  -7   3  13     1472.74     1249.02     42.67 o 
  -6   3  13       30.26       55.03      8.00 o 
  -5   3  13     1686.78     1792.33     58.39 o 
  -4   3  13      127.88      187.52     17.79 o 
  -3   3  13      706.28      745.61     55.90 o 
  -2   3  13      212.81      191.04     20.52 o 
  -1   3  13     5979.25     6287.79    429.49 o 
   0   3  13     1519.93     1564.32     57.54 o 
   1   3  13      278.86      273.31     30.02 o 
   2   3  13     1114.57     1305.52     63.88 o 
   3   3  13     1093.56     1051.01     75.13 o 
   4   3  13      698.24      743.44     61.40 o 
   5   3  13     2595.05     2568.65    147.08 o 
   6   3  13      448.75      437.01     31.13 o 
   7   3  13       23.74       22.99      4.52 o 
   8   3  13      225.89      203.62     12.08 o 
   9   3  13      118.04      107.49     12.05 o 
  10   3  13      159.68      148.52     11.91 o 
  11   3  13       24.90       23.70      3.65 o 
 -11   4  13       48.17       87.48      8.28 o 
 -10   4  13       72.38      112.68     11.85 o 
  -9   4  13      167.54      156.50     15.52 o 
  -8   4  13       38.54       33.98      7.50 o 
  -7   4  13       73.33       63.98     10.51 o 
  -6   4  13      476.86      563.01     25.28 o 
  -5   4  13      319.48      319.20     24.60 o 
  -4   4  13      885.94      989.17     58.64 o 
  -3   4  13       17.12       23.93      6.21 o 
  -2   4  13     2858.49     2773.61     78.89 o 
  -1   4  13      561.73      634.37     42.14 o 
   0   4  13      219.72      294.63     26.00 o 
   1   4  13      659.85      617.70     38.14 o 
   2   4  13     1252.73     1361.45     57.17 o 
   3   4  13     1773.87     1937.06    149.23 o 
   4   4  13      499.08      438.89     48.74 o 
   5   4  13      685.99      636.10     26.86 o 
   6   4  13     1783.97     1688.61     49.71 o 
   7   4  13      636.04      527.07     57.08 o 
   8   4  13       22.11       17.98      3.84 o 
   9   4  13        5.52        2.83      3.57 o 
  10   4  13      141.81      141.75     11.31 o 
 -11   5  13       17.34        5.39      2.96 o 
 -10   5  13        3.27       21.29      5.91 o 
  -9   5  13       20.08       47.59      9.53 o 
  -8   5  13      387.77      474.51     27.15 o 
  -7   5  13      379.82      388.85     24.42 o 
  -6   5  13      214.91      198.52     15.35 o 
  -5   5  13       26.67       40.03      6.96 o 
  -4   5  13     1752.57     1947.13     85.57 o 
  -3   5  13      506.08      522.17     27.41 o 
  -2   5  13     3010.95     3064.93    138.59 o 
  -1   5  13       20.79        9.66      7.15 o 
   0   5  13      144.02      201.55     46.20 o 
   1   5  13       24.11       32.23      9.43 o 
   2   5  13        0.03        7.10     21.71 o 
   3   5  13      443.96      438.62     48.25 o 
   4   5  13     1468.96     1371.71     87.82 o 
   5   5  13       66.47       86.44      7.76 o 
   6   5  13      269.25      217.44     18.02 o 
   7   5  13        0.53        7.06      3.06 o 
   8   5  13     1140.80      978.75     36.28 o 
   9   5  13       51.43       33.54      6.80 o 
  10   5  13       56.10       71.34      7.82 o 
 -11   6  13      290.09      293.44     12.56 o 
 -10   6  13      319.86      317.71     17.83 o 
  -9   6  13      156.84      191.94     16.19 o 
  -8   6  13        2.57       37.05      8.99 o 
  -7   6  13      448.78      421.25     25.31 o 
  -6   6  13      396.08      396.06     23.88 o 
  -5   6  13      527.76      507.96     21.65 o 
  -4   6  13      490.11      498.89     57.45 o 
  -3   6  13       83.23       91.13     16.26 o 
  -2   6  13      330.55      344.32     37.10 o 
  -1   6  13     2073.41     2040.26     73.54 o 
   0   6  13      262.99      194.83     23.19 o 
   1   6  13      227.75      242.91     26.12 o 
   2   6  13      845.00      895.20     48.87 o 
   3   6  13      636.77      673.29     61.85 o 
   4   6  13       86.30      104.17     12.62 o 
   5   6  13      702.67      630.66     20.91 o 
   6   6  13      104.19       93.94     12.09 o 
   7   6  13       68.34       89.36     14.25 o 
   8   6  13       90.07       78.81     10.46 o 
   9   6  13      388.51      375.03     19.50 o 
  10   6  13      187.49      226.15     12.56 o 
 -10   7  13       98.28      142.58     11.14 o 
  -9   7  13       54.13       54.67      6.34 o 
  -8   7  13      210.33      197.03     16.64 o 
  -7   7  13      197.72      168.07     15.64 o 
  -6   7  13     1407.03     1287.35     42.51 o 
  -5   7  13       82.48       75.70      9.48 o 
  -4   7  13      165.67      203.52     11.48 o 
  -3   7  13     1401.67     1279.14     96.58 o 
  -2   7  13      113.72       83.73     21.34 o 
  -1   7  13      110.41       85.27     15.50 o 
   0   7  13     1479.74     1437.84     64.64 o 
   1   7  13      187.90      198.32     24.23 o 
   2   7  13     3537.62     3235.24    135.77 o 
   3   7  13      111.61      101.61     11.18 o 
   4   7  13      177.78      161.91     12.42 o 
   5   7  13      560.31      541.82     20.74 o 
   6   7  13        2.58        2.19      3.40 o 
   7   7  13       37.57       33.92     20.96 o 
   8   7  13      205.46      198.05     19.91 o 
   9   7  13        0.24        0.54      1.80 o 
  10   7  13      113.17      128.77      8.38 o 
 -10   8  13        0.12        3.88      2.13 o 
  -9   8  13        1.79       16.88      8.36 o 
  -8   8  13     1057.76     1073.78     33.82 o 
  -7   8  13      184.80      240.64     12.69 o 
  -6   8  13      398.69      436.31     17.19 o 
  -5   8  13      841.72      808.48     22.75 o 
  -4   8  13     1505.54     1495.80    105.28 o 
  -3   8  13     1502.86     1579.21    196.83 o 
  -2   8  13      239.72      205.27     18.34 o 
  -1   8  13     1886.44     1892.99     47.88 o 
   0   8  13     5048.11     4991.73    149.65 o 
   1   8  13     1707.61     1741.08     51.39 o 
   2   8  13       98.88       91.68     12.14 o 
   3   8  13      965.08     1003.97     27.00 o 
   4   8  13     2825.83     2877.23    185.09 o 
   5   8  13      352.34      435.42     18.70 o 
   6   8  13      721.60      621.13     63.49 o 
   7   8  13      463.17      419.12     16.83 o 
   8   8  13      207.22      204.76     10.24 o 
   9   8  13        8.35       15.69      3.96 o 
  -9   9  13        3.24        3.69      1.90 o 
  -8   9  13       92.62      149.73      8.68 o 
  -7   9  13      494.42      486.37     15.20 o 
  -6   9  13     1480.64     1483.15     30.36 o 
  -5   9  13      223.70      211.66     20.75 o 
  -4   9  13       70.72       65.67     10.98 o 
  -3   9  13      880.43      844.67     24.45 o 
  -2   9  13     1515.82     1447.79     35.25 o 
  -1   9  13     2295.59     2310.80     46.70 o 
   0   9  13     1029.85      944.44     26.83 o 
   1   9  13      472.11      524.39     25.05 o 
   2   9  13     5910.81     6188.56    112.55 o 
   3   9  13      183.87      165.30     12.06 o 
   4   9  13       57.15       36.66      8.51 o 
   5   9  13      162.62      160.45     17.07 o 
   6   9  13        0.09        1.22      3.71 o 
   7   9  13      220.55      231.35     18.69 o 
   8   9  13       23.41       22.03      3.51 o 
  -8  10  13       89.79       97.06      9.37 o 
  -7  10  13       49.45       40.60      5.69 o 
  -6  10  13      122.69      162.69     19.87 o 
  -5  10  13        1.07        3.57      2.89 o 
  -4  10  13      512.20      492.27     17.55 o 
  -3  10  13      415.97      369.26     15.20 o 
  -2  10  13      495.72      433.88     22.92 o 
  -1  10  13       75.50       86.31      9.28 o 
   0  10  13      680.17      673.83     27.75 o 
   1  10  13      651.45      629.77     22.81 o 
   2  10  13      146.11      136.00     10.63 o 
   3  10  13      140.68      138.01     11.11 o 
   4  10  13      300.16      256.36     21.06 o 
   5  10  13     1100.60     1030.30     30.43 o 
   6  10  13      155.03      169.03     16.85 o 
   7  10  13       24.65       20.77      6.10 o 
   8  10  13      484.33      573.22     22.09 o 
  -8  11  13      490.50      498.06     37.16 o 
  -7  11  13        2.58        0.37      2.16 o 
  -6  11  13      103.55      106.53     20.22 o 
  -5  11  13      302.73      314.99     16.36 o 
  -4  11  13       38.77       29.43      5.62 o 
  -3  11  13      239.34      195.32     15.35 o 
  -2  11  13     1735.72     1660.86     58.72 o 
  -1  11  13       22.92       36.24      5.04 o 
   0  11  13       34.38       40.12      5.10 o 
   1  11  13      219.46      263.77     42.32 o 
   2  11  13      165.85      134.08     10.69 o 
   3  11  13        3.88        7.95      3.53 o 
   4  11  13      625.01      587.90     22.81 o 
   5  11  13        1.85       14.09      4.02 o 
   6  11  13      156.00      161.56     15.58 o 
   7  11  13       93.31       99.94     10.56 o 
   8  11  13      240.52      256.22     12.85 o 
  -7  12  13       35.80       39.12      7.53 o 
  -6  12  13       56.93       37.52      8.61 o 
  -5  12  13      426.49      348.76     28.18 o 
  -4  12  13        2.86        1.93      4.62 o 
  -3  12  13       10.13       20.02      5.33 o 
  -2  12  13       82.98       82.45      8.78 o 
  -1  12  13       41.55       32.38      7.21 o 
   0  12  13      928.82      903.77     28.18 o 
   1  12  13      111.93      122.05     10.10 o 
   2  12  13       12.03       16.85      5.33 o 
   3  12  13       42.66       56.27      5.83 o 
   4  12  13        0.36        5.88      3.44 o 
   5  12  13      170.11      173.77     13.29 o 
   6  12  13      759.42      761.28     30.52 o 
   7  12  13       23.43       42.12      6.37 o 
  -7  13  13      215.45      181.25     12.48 o 
  -6  13  13       19.85       19.29      5.84 o 
  -5  13  13        2.29        4.78      3.91 o 
  -4  13  13       35.20       41.72      9.47 o 
  -3  13  13      103.98      108.57     14.68 o 
  -2  13  13      755.22      632.88     31.19 o 
  -1  13  13      238.04      206.28     10.66 o 
   0  13  13       65.66       55.28      8.84 o 
   1  13  13       22.68       18.10      3.33 o 
   2  13  13      330.13      329.02     13.16 o 
   3  13  13      100.39       85.06      8.20 o 
   4  13  13      101.89      101.80      8.61 o 
   5  13  13       62.54       79.36      7.04 o 
   6  13  13       14.42       20.11      5.11 o 
   7  13  13       24.25       21.12      3.69 o 
  -6  14  13        0.24        1.20      2.42 o 
  -5  14  13        5.43        7.92      2.23 o 
  -4  14  13      565.22      595.43    104.34 o 
  -3  14  13       47.45       53.57      5.77 o 
  -2  14  13        6.96       13.40      3.26 o 
  -1  14  13      217.93      204.36     11.38 o 
   0  14  13      446.88      478.49     19.50 o 
   1  14  13       56.11       70.29      8.93 o 
   2  14  13        1.09        1.81      2.29 o 
   3  14  13       36.25       45.47      8.97 o 
   4  14  13       65.71       59.13      6.40 o 
   5  14  13       23.47       23.29      5.15 o 
   6  14  13       19.07       29.32      4.41 o 
  -5  15  13      119.75      109.02      9.57 o 
  -4  15  13       23.49       18.55      3.81 o 
  -3  15  13       76.78       79.77      6.20 o 
  -2  15  13       83.55       88.98      6.79 o 
  -1  15  13      517.18      487.95     42.45 o 
   0  15  13      249.69      244.95     10.58 o 
   1  15  13        5.07        3.05      3.13 o 
   2  15  13        3.88        7.60      3.38 o 
   3  15  13      272.85      317.16     16.87 o 
   4  15  13       27.53       38.52      5.49 o 
  -3  16  13      179.19      167.94     11.11 o 
  -2  16  13       15.28       15.67      3.34 o 
  -1  16  13       42.44       51.50      6.08 o 
   0  16  13      602.87      617.01     21.79 o 
   1  16  13      933.24      974.90     27.10 o 
   2  16  13       48.72       59.45      6.77 o 
   3  16  13      383.49      438.80     15.77 o 
 -10   0  14      395.22      447.24     22.05 o 
  -8   0  14      809.51      731.01     33.06 o 
  -6   0  14       13.21        5.55      2.80 o 
  -4   0  14       10.33        9.84      5.83 o 
  -2   0  14      401.58      400.42     41.66 o 
   0   0  14     4740.95     4459.95    133.30 o 
   2   0  14      631.29      657.81     52.06 o 
   4   0  14     2613.65     2596.85    106.17 o 
   6   0  14     1823.34     1631.73     49.10 o 
   8   0  14      150.70      135.05     14.26 o 
  10   0  14        9.79       18.94      4.35 o 
 -11   1  14        2.39       10.96      3.87 o 
 -10   1  14        3.71        9.67      3.73 o 
  -9   1  14      255.86      273.54     38.37 o 
  -8   1  14       40.38       57.80     29.97 o 
  -7   1  14     1809.35     1761.44    191.98 o 
  -6   1  14        3.25        8.86      2.87 o 
  -5   1  14      802.27      701.03     36.24 o 
  -4   1  14      112.81      102.03     12.72 o 
  -3   1  14     2432.36     2311.85     80.16 o 
  -2   1  14        2.08        5.31      4.05 o 
  -1   1  14      877.89      795.28     40.77 o 
   0   1  14       40.39       41.68      9.30 o 
   1   1  14      328.09      326.54     25.89 o 
   2   1  14      124.79      176.22     19.49 o 
   3   1  14      403.90      397.90     48.89 o 
   4   1  14      103.29      103.74     15.57 o 
   5   1  14       57.56       95.20     12.51 o 
   6   1  14     1317.97     1232.92     30.24 o 
   7   1  14     1654.65     1472.15     33.60 o 
   8   1  14      139.57      136.60     10.10 o 
   9   1  14      129.34      109.30      8.53 o 
  10   1  14        1.30        0.73      1.66 o 
 -11   2  14       88.38      106.99      8.92 o 
 -10   2  14       96.18       88.53     10.73 o 
  -9   2  14      503.13      565.28     33.68 o 
  -8   2  14       20.80       38.34     19.37 o 
  -7   2  14       29.18       73.73     24.59 o 
  -6   2  14      199.90      193.54     10.58 o 
  -5   2  14     5214.69     5245.77    100.35 o 
  -4   2  14      538.74      578.65     26.71 o 
  -3   2  14     1982.61     1835.25     65.42 o 
  -2   2  14     1233.37     1064.71     49.07 o 
  -1   2  14      370.99      327.62     26.66 o 
   0   2  14     1300.63     1298.74     52.71 o 
   1   2  14     1485.72     1646.42     59.78 o 
   2   2  14      219.91      226.63     22.45 o 
   3   2  14      218.36      209.70     21.90 o 
   4   2  14      245.30      223.80     33.72 o 
   5   2  14     1143.78     1059.46     46.13 o 
   6   2  14       34.42       38.83     14.93 o 
   7   2  14     1849.48     1672.83     96.74 o 
   8   2  14       51.31       38.96      9.28 o 
   9   2  14       96.61       77.41      7.14 o 
  10   2  14       87.70       89.86      8.89 o 
 -11   3  14        0.38        1.50      2.56 o 
 -10   3  14       70.35       73.13      9.60 o 
  -9   3  14        3.21       25.24      7.25 o 
  -8   3  14       70.65       63.95     10.00 o 
  -7   3  14      168.35      185.59     47.42 o 
  -6   3  14      119.22      122.63      8.11 o 
  -5   3  14        8.01       36.67      9.20 o 
  -4   3  14     1108.24     1089.70     44.02 o 
  -3   3  14     1560.35     1546.66     60.92 o 
  -2   3  14     1961.74     1772.70     64.55 o 
  -1   3  14     1049.47      897.33     45.31 o 
   0   3  14      344.10      310.64     26.90 o 
   1   3  14        2.94       15.26     10.96 o 
   2   3  14      825.14      809.84     44.13 o 
   3   3  14       36.28       41.51     17.55 o 
   4   3  14      762.90      643.61     58.71 o 
   5   3  14      176.93      149.32     37.54 o 
   6   3  14       49.44       42.30      5.64 o 
   7   3  14      289.80      295.72     14.91 o 
   8   3  14       21.14       22.37      4.21 o 
   9   3  14        9.93        2.52      3.42 o 
  10   3  14       53.35       48.71      6.76 o 
 -11   4  14       33.50       59.46      6.66 o 
 -10   4  14       58.42       69.70      9.20 o 
  -9   4  14      170.70      149.82     15.00 o 
  -8   4  14       62.68       48.53      8.90 o 
  -7   4  14       17.26       14.59      5.27 o 
  -6   4  14      762.45      747.26     27.18 o 
  -5   4  14      148.36      132.62     10.24 o 
  -4   4  14     1611.33     1635.57     71.51 o 
  -3   4  14      566.46      690.53     50.36 o 
  -2   4  14      172.32      118.34     19.67 o 
  -1   4  14     2247.36     2247.37     74.67 o 
   0   4  14      986.73     1148.55     53.43 o 
   1   4  14       53.96       67.07     13.06 o 
   2   4  14       55.05       20.27      7.60 o 
   3   4  14     1715.53     1635.95     94.45 o 
   4   4  14       90.32       66.41     20.21 o 
   5   4  14      573.00      604.30     27.19 o 
   6   4  14       93.69       84.23     11.88 o 
   7   4  14      230.17      185.78     29.85 o 
   8   4  14       39.52       39.12      9.79 o 
   9   4  14      244.91      208.02     15.82 o 
  10   4  14        0.21        3.81      2.80 o 
 -11   5  14       10.41        8.55      3.23 o 
 -10   5  14      553.78      578.11     24.67 o 
  -9   5  14      186.91      149.41     14.59 o 
  -8   5  14      190.02      242.91     19.42 o 
  -7   5  14       12.17       14.10      5.40 o 
  -6   5  14     1594.02     1449.11     45.77 o 
  -5   5  14        3.06       10.22      3.32 o 
  -4   5  14      101.31       85.30     13.13 o 
  -3   5  14      509.87      523.57     28.53 o 
  -2   5  14        4.20       11.58      5.35 o 
  -1   5  14     1053.94     1039.68     64.68 o 
   0   5  14       11.80        9.73      5.34 o 
   1   5  14     1345.57     1399.81     62.10 o 
   2   5  14      371.34      368.85     31.91 o 
   3   5  14      136.07      146.08     29.63 o 
   4   5  14       41.55       39.83      4.47 o 
   5   5  14     1207.71     1175.40     38.25 o 
   6   5  14      413.56      398.59     25.07 o 
   7   5  14      363.62      338.21     15.94 o 
   8   5  14      220.88      214.01     17.22 o 
   9   5  14       16.46       13.44      4.48 o 
  10   5  14      229.31      248.43     13.55 o 
 -10   6  14       76.63      134.78     11.43 o 
  -9   6  14      248.77      229.76     17.20 o 
  -8   6  14     1299.54     1209.22     42.09 o 
  -7   6  14      271.29      280.62     20.69 o 
  -6   6  14        7.45       13.56      5.27 o 
  -5   6  14      101.02       93.40      9.55 o 
  -4   6  14     1833.91     1792.19     72.64 o 
  -3   6  14       60.12       68.89     14.65 o 
  -2   6  14       26.43       44.27     11.04 o 
  -1   6  14     1495.90     1509.37     65.56 o 
   0   6  14      345.19      338.98     31.56 o 
   1   6  14      361.63      422.41     35.17 o 
   2   6  14      245.01      272.59     40.06 o 
   3   6  14      105.48       82.43     22.14 o 
   4   6  14      473.00      480.23     23.77 o 
   5   6  14      276.60      234.00     13.85 o 
   6   6  14      691.26      646.30     31.26 o 
   7   6  14       38.78       29.39      5.25 o 
   8   6  14      889.36      844.89     32.40 o 
   9   6  14       32.84       47.24      6.97 o 
  10   6  14       22.47       29.14      4.52 o 
 -10   7  14      674.79      736.64     23.48 o 
  -9   7  14      160.07      181.32     10.92 o 
  -8   7  14      140.30      159.85     15.01 o 
  -7   7  14       90.05      103.74     12.47 o 
  -6   7  14      839.44      845.50     34.78 o 
  -5   7  14     1257.90     1237.18     40.71 o 
  -4   7  14     1555.96     1371.37     37.65 o 
  -3   7  14     1855.49     1952.87    233.10 o 
  -2   7  14        2.26       14.16      7.21 o 
  -1   7  14        0.64        0.43      4.29 o 
   0   7  14      166.89      184.35     36.17 o 
   1   7  14     1610.75     1670.72     72.02 o 
   2   7  14      158.09      169.46     32.48 o 
   3   7  14       15.13       24.28      5.11 o 
   4   7  14        1.98        3.54      2.48 o 
   5   7  14      715.73      761.21     24.94 o 
   6   7  14     1393.77     1200.81     41.92 o 
   7   7  14      543.76      509.80     19.12 o 
   8   7  14       18.06       17.04      3.42 o 
   9   7  14       21.71       15.48      6.88 o 
 -10   8  14        3.27       18.13      3.39 o 
  -9   8  14      564.43      562.95     17.06 o 
  -8   8  14      561.32      521.89     19.73 o 
  -7   8  14      129.41      123.00     12.88 o 
  -6   8  14      183.06      195.19     16.38 o 
  -5   8  14      105.55      131.23     13.08 o 
  -4   8  14      179.05      219.93     21.24 o 
  -3   8  14     2354.21     2379.85    214.92 o 
  -2   8  14     1079.20     1163.26     93.28 o 
  -1   8  14       10.81       15.87      5.73 o 
   0   8  14      139.66      124.66     14.43 o 
   1   8  14       11.50       20.96     11.49 o 
   2   8  14     1130.97     1145.20     42.51 o 
   3   8  14      186.42      187.96     20.41 o 
   4   8  14     1083.02     1008.54     66.04 o 
   5   8  14      146.87      194.93     12.61 o 
   6   8  14      347.49      328.42     40.85 o 
   7   8  14      101.32      124.48     11.33 o 
   8   8  14        1.72        2.76      1.91 o 
   9   8  14      235.99      241.36     12.35 o 
  -9   9  14      273.46      278.89     25.77 o 
  -8   9  14      226.17      260.80     12.61 o 
  -7   9  14       98.78      110.80      9.28 o 
  -6   9  14       39.97       29.69      6.43 o 
  -5   9  14      549.10      485.48     29.44 o 
  -4   9  14       37.76       83.61     13.49 o 
  -3   9  14      563.93      633.46     37.66 o 
  -2   9  14     2306.59     2160.76     62.37 o 
  -1   9  14       84.26       72.01     21.25 o 
   0   9  14      182.74      166.18     15.29 o 
   1   9  14       49.67       73.57     11.70 o 
   2   9  14     1341.42     1221.74     51.96 o 
   3   9  14       32.05       36.09      5.78 o 
   4   9  14     1801.87     1738.76     53.92 o 
   5   9  14        7.05        7.21      4.78 o 
   6   9  14       30.69       24.73      7.02 o 
   7   9  14      140.12      138.33     14.17 o 
   8   9  14       36.14       35.51      4.15 o 
  -8  10  14        0.83        1.46      3.22 o 
  -7  10  14      156.09      178.13     30.50 o 
  -6  10  14      152.94      176.46     26.72 o 
  -5  10  14       53.56       73.46      7.85 o 
  -4  10  14        7.31       10.33      2.89 o 
  -3  10  14      304.90      315.01     19.72 o 
  -2  10  14     1653.76     1550.60     43.17 o 
  -1  10  14      721.72      661.79     36.34 o 
   0  10  14     1768.27     1609.73     67.64 o 
   1  10  14      888.84      992.63    102.97 o 
   2  10  14      484.46      483.96     19.96 o 
   3  10  14      430.78      424.99     20.16 o 
   4  10  14      334.79      307.03     22.63 o 
   5  10  14       14.05        9.56      3.50 o 
   6  10  14      229.98      208.68     18.19 o 
   7  10  14      589.12      601.73     26.74 o 
   8  10  14      242.74      265.96     13.87 o 
  -8  11  14        2.17        2.26      2.58 o 
  -7  11  14        4.08        7.62      4.38 o 
  -6  11  14      126.79      133.14      9.60 o 
  -5  11  14       53.68       58.28      7.04 o 
  -4  11  14      376.12      316.81     22.61 o 
  -3  11  14      276.42      228.96     16.55 o 
  -2  11  14       40.79       62.45      9.18 o 
  -1  11  14      498.36      423.59     21.92 o 
   0  11  14      271.96      255.90     16.20 o 
   1  11  14      577.08      612.72     66.11 o 
   2  11  14      408.30      391.76     17.85 o 
   3  11  14      600.46      584.07     22.10 o 
   4  11  14       39.40       39.11      7.52 o 
   5  11  14     1428.27     1333.90     46.59 o 
   6  11  14       57.00       53.50      8.91 o 
   7  11  14       16.85       14.20      4.29 o 
  -7  12  14        9.44        5.94      3.42 o 
  -6  12  14       37.46       37.43      8.48 o 
  -5  12  14      100.96       67.65     12.49 o 
  -4  12  14        1.20        6.86      5.50 o 
  -3  12  14      497.31      452.48     22.22 o 
  -2  12  14       47.63       41.81      5.08 o 
  -1  12  14        6.99        9.13      2.64 o 
   0  12  14       37.36       33.21      4.37 o 
   1  12  14        0.82        6.45      4.04 o 
   2  12  14      208.08      202.75     13.02 o 
   3  12  14      863.40      841.75     24.57 o 
   4  12  14      661.89      607.32     25.35 o 
   5  12  14      107.04      109.79      8.84 o 
   6  12  14       66.36       70.30      9.21 o 
   7  12  14        0.77        0.86      2.24 o 
  -7  13  14      259.99      227.27     12.90 o 
  -6  13  14       23.26       21.76      3.61 o 
  -5  13  14        4.97        9.35      2.57 o 
  -4  13  14        4.21        6.60      2.67 o 
  -3  13  14      196.71      203.54     18.23 o 
  -2  13  14       75.37       77.73      6.47 o 
  -1  13  14       11.36       19.46      3.64 o 
   0  13  14       50.47       50.90      5.01 o 
   1  13  14        1.86        3.75      2.26 o 
   2  13  14       79.54       78.90      6.43 o 
   3  13  14       28.71       21.27      4.31 o 
   4  13  14      197.68      183.02     10.97 o 
   5  13  14       51.60       67.36      9.07 o 
   6  13  14      395.06      422.71     18.69 o 
  -6  14  14      107.68       92.70      8.61 o 
  -5  14  14      423.98      435.98     50.84 o 
  -4  14  14      319.64      321.07     60.88 o 
  -3  14  14      118.99      140.02     13.27 o 
  -2  14  14      316.50      299.96     31.44 o 
  -1  14  14      149.36      144.62     12.39 o 
   0  14  14        4.16       16.42      3.40 o 
   1  14  14       40.33       29.10      6.53 o 
   2  14  14       10.53       14.54      3.45 o 
   3  14  14      452.00      473.82     19.32 o 
   4  14  14        7.93        8.48      3.50 o 
   5  14  14      227.11      254.73     14.14 o 
  -5  15  14        0.72        4.13      2.52 o 
  -4  15  14       44.35       40.61      6.55 o 
  -3  15  14       23.05       29.42      3.71 o 
  -2  15  14      397.40      430.70     66.03 o 
  -1  15  14       68.96       58.82      5.11 o 
   0  15  14        2.59       14.25      4.38 o 
   1  15  14       26.44       43.21      6.76 o 
   2  15  14       30.44       21.74      4.95 o 
   3  15  14       57.11       68.74      5.16 o 
  -2  16  14       17.90       29.27      4.24 o 
  -1  16  14      343.41      289.29     13.57 o 
   0  16  14      246.62      217.91     12.06 o 
   1  16  14      761.30      793.81     22.57 o 
   2  16  14        0.22        0.87      1.92 o 
 -11   0  15     1559.01     1517.01     27.15 o 
  -9   0  15       93.76       81.91     10.91 o 
  -7   0  15       28.14       33.91      7.79 o 
  -5   0  15     1795.66     2013.38     99.66 o 
  -3   0  15     2199.98     2093.17    103.16 o 
  -1   0  15      738.37      700.63     55.73 o 
   1   0  15       24.53       31.88     11.96 o 
   3   0  15     1590.29     1391.04     79.45 o 
   5   0  15       23.97       55.53      9.90 o 
   7   0  15     1111.48     1101.31     41.49 o 
   9   0  15      892.13      877.17     32.55 o 
 -11   1  15      369.31      392.06     15.15 o 
 -10   1  15      329.96      369.78     19.44 o 
  -9   1  15      759.91      880.43     45.74 o 
  -8   1  15      515.33      448.92     34.68 o 
  -7   1  15     1351.51     1197.46    114.74 o 
  -6   1  15       83.61       81.52      8.46 o 
  -5   1  15      382.85      385.89     27.48 o 
  -4   1  15       57.37       64.69      9.32 o 
  -3   1  15        6.16        6.90     10.74 o 
  -2   1  15      571.71      558.86     36.84 o 
  -1   1  15        1.69        6.33      5.20 o 
   0   1  15       17.77       36.62      9.34 o 
   1   1  15       11.71        7.99      5.32 o 
   2   1  15        3.68       33.83     14.53 o 
   3   1  15      918.26      809.88     43.61 o 
   4   1  15      424.41      389.79     44.17 o 
   5   1  15     8334.17     8298.02     78.32 o 
   6   1  15      656.38      621.08     21.80 o 
   7   1  15      291.17      252.24     34.22 o 
   8   1  15        4.16        3.46      2.74 o 
   9   1  15       20.75       17.28      3.84 o 
  10   1  15       85.00       99.41      5.85 o 
 -11   2  15      265.87      298.73     13.79 o 
 -10   2  15       72.99       57.12      8.51 o 
  -9   2  15       22.25       34.78      8.17 o 
  -8   2  15      506.17      505.48     19.20 o 
  -7   2  15      342.59      316.38     15.11 o 
  -6   2  15      977.44      905.70     36.79 o 
  -5   2  15      739.23      709.38     25.05 o 
  -4   2  15      897.78      919.61     35.76 o 
  -3   2  15     1369.77     1315.17     58.72 o 
  -2   2  15     1237.69     1374.53     75.94 o 
  -1   2  15     1299.26     1215.40     53.75 o 
   0   2  15      871.49      783.65     42.73 o 
   1   2  15      192.61      181.73     20.93 o 
   2   2  15      457.87      514.58     50.50 o 
   3   2  15      493.02      562.99     37.09 o 
   4   2  15     2843.13     2726.61    119.74 o 
   5   2  15      691.06      663.07     20.57 o 
   6   2  15      332.43      290.95     32.58 o 
   7   2  15       29.56      108.22     42.72 o 
   8   2  15      465.57      444.93     31.21 o 
   9   2  15      156.21      199.81     14.32 o 
  10   2  15       18.56       20.63      4.52 o 
 -11   3  15        0.02        0.45      2.02 o 
 -10   3  15       17.78       11.64      4.70 o 
  -9   3  15      445.64      470.86     25.92 o 
  -8   3  15        8.78       12.20      5.41 o 
  -7   3  15       21.52       20.59      7.50 o 
  -6   3  15       74.05       83.35     12.99 o 
  -5   3  15      906.56      956.58     32.78 o 
  -4   3  15      234.33      228.88     21.62 o 
  -3   3  15      147.49      108.43     16.70 o 
  -2   3  15      910.04      896.75     47.55 o 
  -1   3  15       83.90       72.65     31.00 o 
   0   3  15     1185.78     1360.71     58.15 o 
   1   3  15       24.46        8.50      4.20 o 
   2   3  15      262.32      248.01     31.30 o 
   3   3  15       22.98       85.88     45.67 o 
   4   3  15      680.13      729.65     29.68 o 
   5   3  15      965.62     1060.41     25.76 o 
   6   3  15      242.30      208.26     12.48 o 
   7   3  15      721.95      678.20     51.19 o 
   8   3  15      179.50      165.54     17.58 o 
   9   3  15       14.07        7.90      4.19 o 
  10   3  15       49.37       57.09      6.93 o 
 -11   4  15       14.26       28.75      4.48 o 
 -10   4  15       48.37       49.10      7.76 o 
  -9   4  15      243.74      255.51     19.06 o 
  -8   4  15      147.77      144.46     15.33 o 
  -7   4  15      252.54      268.30     20.39 o 
  -6   4  15      577.03      470.27     26.26 o 
  -5   4  15        0.08       -2.86      2.86 o 
  -4   4  15      489.03      424.51     28.54 o 
  -3   4  15     3587.19     3408.77     94.40 o 
  -2   4  15      828.99      677.74     42.38 o 
  -1   4  15       48.35       42.16     10.56 o 
   0   4  15      526.33      513.44     37.27 o 
   1   4  15      926.62     1006.20     52.53 o 
   2   4  15       40.00       38.85     10.45 o 
   3   4  15        1.68       14.04     10.60 o 
   4   4  15       23.40       23.34      3.54 o 
   5   4  15      996.40     1032.29     92.02 o 
   6   4  15      260.49      263.85     20.83 o 
   7   4  15        1.52        5.80      2.56 o 
   8   4  15        5.61        7.46      2.70 o 
   9   4  15       22.48       12.34      4.28 o 
  10   4  15       75.50       99.02      8.51 o 
 -11   5  15      448.61      459.72     14.98 o 
 -10   5  15       39.08       41.77      7.22 o 
  -9   5  15       82.15       94.80     11.46 o 
  -8   5  15       39.56       40.72      8.54 o 
  -7   5  15       35.45       28.08      7.36 o 
  -6   5  15       70.53       63.85     10.09 o 
  -5   5  15      166.55      175.03     15.84 o 
  -4   5  15     2750.26     2725.60     57.85 o 
  -3   5  15      858.23      911.20     44.67 o 
  -2   5  15       15.96       23.41      8.43 o 
  -1   5  15       28.08       33.83      9.36 o 
   0   5  15      234.49      191.99     23.68 o 
   1   5  15      186.86      179.79     22.75 o 
   2   5  15       25.03       27.00      9.48 o 
   3   5  15      213.64      230.38     37.71 o 
   4   5  15       18.61       19.62      3.83 o 
   5   5  15       63.02       91.26     12.69 o 
   6   5  15      281.51      222.63     19.12 o 
   7   5  15       15.71       16.33      5.62 o 
   8   5  15      175.64      182.44     15.57 o 
   9   5  15       32.30       24.79      5.53 o 
  10   5  15       50.29       50.74      5.86 o 
 -10   6  15      126.31      152.28     11.58 o 
  -9   6  15       83.22       81.78     10.42 o 
  -8   6  15      105.21      149.24     14.89 o 
  -7   6  15        0.32        2.65      4.49 o 
  -6   6  15      418.66      386.00     24.06 o 
  -5   6  15      221.38      234.86     23.74 o 
  -4   6  15      296.02      366.92     15.03 o 
  -3   6  15      337.82      391.03     39.92 o 
  -2   6  15        6.79       22.12      8.24 o 
  -1   6  15     1305.57     1250.48     61.34 o 
   0   6  15       99.40      102.15     18.16 o 
   1   6  15      211.68      220.77     26.30 o 
   2   6  15       17.87       33.91     15.90 o 
   3   6  15     2149.41     2223.01     77.18 o 
   4   6  15       29.45       38.26      6.75 o 
   5   6  15      691.58      629.27     32.32 o 
   6   6  15      209.10      183.59     17.06 o 
   7   6  15        1.33        5.55      2.59 o 
   8   6  15       84.01      110.54     11.75 o 
   9   6  15       23.90       23.72      5.14 o 
  10   6  15      100.76      139.61      8.20 o 
 -10   7  15      127.85      192.97     11.40 o 
  -9   7  15      105.06      111.46      8.40 o 
  -8   7  15        5.40       22.61      6.19 o 
  -7   7  15      244.95      245.34     18.83 o 
  -6   7  15      805.76      773.92     33.33 o 
  -5   7  15       64.77       52.15      8.98 o 
  -4   7  15        0.07       39.86     13.01 o 
  -3   7  15      418.12      462.03     48.90 o 
  -2   7  15      502.51      579.61     35.67 o 
  -1   7  15        2.54        4.93      4.82 o 
   0   7  15       10.14       21.87      5.41 o 
   1   7  15      597.83      520.65     25.96 o 
   2   7  15      674.94      725.19     43.45 o 
   3   7  15        8.09       11.25      2.95 o 
   4   7  15        5.02        3.75      2.81 o 
   5   7  15       23.01       24.85      5.02 o 
   6   7  15     1113.64     1120.12     40.96 o 
   7   7  15      649.91      590.66     20.18 o 
   8   7  15       27.52       38.82      7.02 o 
   9   7  15      207.18      234.69      9.11 o 
  -9   8  15        2.72       14.91     12.07 o 
  -8   8  15      105.24      112.17     16.89 o 
  -7   8  15      394.49      382.34     22.11 o 
  -6   8  15       10.64       19.37      5.79 o 
  -5   8  15      185.45      249.32     17.98 o 
  -4   8  15        7.91        8.71      5.80 o 
  -3   8  15       27.00       48.19      9.64 o 
  -2   8  15     1538.64     1415.74     50.37 o 
  -1   8  15     4974.62     4821.74     80.37 o 
   0   8  15       82.08       72.78      9.99 o 
   1   8  15      491.55      462.49     29.67 o 
   2   8  15      109.83      138.17     10.37 o 
   3   8  15      703.76      697.58     50.73 o 
   4   8  15     1540.51     1539.72     94.59 o 
   5   8  15      245.87      241.50     14.10 o 
   6   8  15       56.31       70.21      7.51 o 
   7   8  15      139.07      131.96      9.18 o 
   8   8  15        8.97        7.84      2.36 o 
   9   8  15       73.23       95.65      7.09 o 
  -9   9  15       25.30       42.02      6.10 o 
  -8   9  15        3.00        4.95      2.49 o 
  -7   9  15        3.37       22.22      4.45 o 
  -6   9  15        5.10        3.90      3.60 o 
  -5   9  15     1896.55     2063.98     59.86 o 
  -4   9  15      361.42      380.98     28.38 o 
  -3   9  15     1368.10     1487.47     58.37 o 
  -2   9  15      158.64      136.32     18.31 o 
  -1   9  15     2156.36     2103.81     65.23 o 
   0   9  15      631.46      509.41     29.90 o 
   1   9  15     1880.16     1697.56     63.85 o 
   2   9  15       10.02       22.76     12.90 o 
   3   9  15      114.93      109.35     11.56 o 
   4   9  15       73.16       93.65     11.01 o 
   5   9  15      532.51      559.16     33.20 o 
   6   9  15       73.97       85.56      7.71 o 
   7   9  15      387.12      465.72     24.21 o 
   8   9  15      206.51      238.53      9.01 o 
  -8  10  15       12.08        7.14      3.27 o 
  -7  10  15      336.97      297.26     24.15 o 
  -6  10  15      268.91      243.07     24.60 o 
  -5  10  15      287.75      282.15     22.45 o 
  -4  10  15     1513.62     1390.93     54.20 o 
  -3  10  15     1378.82     1286.72     39.58 o 
  -2  10  15      115.63      145.84     13.60 o 
  -1  10  15     2432.08     2290.16     53.76 o 
   0  10  15       57.50       78.92     14.44 o 
   1  10  15      338.92      293.80     26.62 o 
   2  10  15      452.01      484.25     21.07 o 
   3  10  15      430.38      407.55     39.60 o 
   4  10  15        9.05       15.48      5.93 o 
   5  10  15       19.13       24.08      4.94 o 
   6  10  15       11.31        8.96      4.25 o 
   7  10  15       51.94       92.66     10.20 o 
   8  10  15      127.07      125.31      8.46 o 
  -8  11  15       38.76       29.97      5.28 o 
  -7  11  15        4.16        1.44      3.48 o 
  -6  11  15       71.04       69.13     12.37 o 
  -5  11  15      426.58      355.16     29.30 o 
  -4  11  15      175.17      182.42     14.23 o 
  -3  11  15       50.72       44.93      7.48 o 
  -2  11  15      972.60      871.97     31.86 o 
  -1  11  15      234.29      236.44     16.21 o 
   0  11  15      705.41      749.37     24.43 o 
   1  11  15      137.75      138.36     26.85 o 
   2  11  15      241.07      249.55     14.92 o 
   3  11  15       13.74       14.75      3.78 o 
   4  11  15        6.05        4.28      3.82 o 
   5  11  15        0.02        1.28      2.53 o 
   6  11  15      196.91      211.26     16.57 o 
   7  11  15        5.83       14.13      4.04 o 
  -7  12  15        0.83        1.69      2.65 o 
  -6  12  15       94.46       93.56     12.47 o 
  -5  12  15        0.71        2.08      5.11 o 
  -4  12  15      297.22      279.98     21.81 o 
  -3  12  15       19.75       30.03      4.14 o 
  -2  12  15      246.52      256.55     12.76 o 
  -1  12  15      112.50      145.56     12.03 o 
   0  12  15       28.14       28.84      4.53 o 
   1  12  15      236.43      235.46     13.35 o 
   2  12  15      189.15      173.46     16.39 o 
   3  12  15      178.40      153.73      9.07 o 
   4  12  15       38.79       37.36      5.48 o 
   5  12  15       54.32       70.68      9.94 o 
   6  12  15        6.35        4.16      2.99 o 
   7  12  15        0.08        2.73      2.12 o 
  -6  13  15       18.40       14.17      4.35 o 
  -5  13  15      167.09      168.20     16.03 o 
  -4  13  15       65.75       68.09      9.87 o 
  -3  13  15       39.42       51.87     12.53 o 
  -2  13  15      237.67      240.58     19.03 o 
  -1  13  15       22.38       33.13      4.21 o 
   0  13  15       33.20       31.85      5.60 o 
   1  13  15      138.84      161.64      8.66 o 
   2  13  15     1171.40     1216.47     23.98 o 
   3  13  15      145.10      124.24      9.21 o 
   4  13  15        8.56       11.02      4.01 o 
   5  13  15       65.12       60.56      7.99 o 
   6  13  15      168.57      183.74     11.41 o 
  -6  14  15       42.15       44.02      5.39 o 
  -5  14  15      315.51      254.96     16.18 o 
  -4  14  15        8.30        7.51      4.17 o 
  -3  14  15      399.64      461.92     20.01 o 
  -2  14  15      380.64      415.70     36.93 o 
  -1  14  15       65.10       52.01      6.73 o 
   0  14  15     1302.38     1324.88     33.53 o 
   1  14  15       97.85       79.81      9.45 o 
   2  14  15       20.15       27.37      4.84 o 
   3  14  15       16.67       18.28      3.53 o 
   4  14  15      565.22      588.35     22.64 o 
   5  14  15        1.11        2.06      2.19 o 
  -4  15  15        4.24        4.12      2.37 o 
  -3  15  15       28.67       32.67      5.76 o 
  -2  15  15      616.58      608.77     79.93 o 
  -1  15  15      144.24      124.37     22.50 o 
   0  15  15       59.16       45.26      6.48 o 
   1  15  15       95.79       88.30      8.78 o 
   2  15  15      251.95      263.58     14.42 o 
   3  15  15      281.31      269.60     13.58 o 
  -1  16  15        1.72        1.19      1.63 o 
   0  16  15        0.07        0.79      1.80 o 
   1  16  15        2.12        8.66      2.63 o 
 -10   0  16       31.91       46.82      7.13 o 
  -8   0  16      111.64      109.59     13.06 o 
  -6   0  16      912.27      902.18     59.07 o 
  -4   0  16     1338.86     1292.76     59.98 o 
  -2   0  16     4612.89     4266.33    147.36 o 
   0   0  16     7300.29     7288.68    185.21 o 
   2   0  16      894.40      903.43     65.80 o 
   4   0  16      667.85      669.91     29.52 o 
   6   0  16      562.04      549.27     29.39 o 
   8   0  16       83.61       98.03     11.84 o 
  10   0  16       53.50       65.92      6.44 o 
 -11   1  16       20.65        9.35      2.92 o 
 -10   1  16      378.77      434.97     33.19 o 
  -9   1  16      162.50      184.83     11.11 o 
  -8   1  16      280.43      288.69     28.64 o 
  -7   1  16        7.16       22.51      4.82 o 
  -6   1  16      691.88      583.73     30.98 o 
  -5   1  16      221.46      193.99     15.59 o 
  -4   1  16      598.76      556.44     27.81 o 
  -3   1  16     3278.50     3184.14     92.85 o 
  -2   1  16     2333.45     2360.36     78.07 o 
  -1   1  16      731.69      730.66     82.28 o 
   0   1  16      292.43      290.95     26.61 o 
   1   1  16      331.44      354.48     28.98 o 
   2   1  16     1814.71     1769.11     65.58 o 
   3   1  16       31.47       37.29     10.31 o 
   4   1  16      173.43      180.34     13.92 o 
   5   1  16       83.74       87.62     11.79 o 
   6   1  16       93.77       95.75     18.86 o 
   7   1  16      196.96      181.10     11.89 o 
   8   1  16       62.18       67.13     16.74 o 
   9   1  16       51.99       51.56      5.68 o 
  10   1  16       84.44       71.91      7.15 o 
 -11   2  16       87.21       94.82      7.34 o 
 -10   2  16        5.86       26.35      6.20 o 
  -9   2  16       10.56       18.88      4.08 o 
  -8   2  16        7.48       15.45      4.29 o 
  -7   2  16      185.20      189.78     12.91 o 
  -6   2  16        0.70        5.65      8.42 o 
  -5   2  16     1137.88     1067.34     23.46 o 
  -4   2  16     5365.99     5491.79     87.18 o 
  -3   2  16        3.98        7.07      9.81 o 
  -2   2  16       91.60       69.09     14.10 o 
  -1   2  16      153.03      125.37     18.15 o 
   0   2  16       95.77      122.63     19.34 o 
   1   2  16      117.38      115.43     17.40 o 
   2   2  16     2218.61     2263.22     76.74 o 
   3   2  16      242.20      186.06     37.30 o 
   4   2  16      241.98      287.32     15.64 o 
   5   2  16      250.28      251.43     38.19 o 
   6   2  16      375.43      378.77     61.07 o 
   7   2  16     1809.17     1666.02     35.18 o 
   8   2  16       16.95       20.61      5.39 o 
   9   2  16      267.63      248.56     11.43 o 
  10   2  16       43.34       54.48      6.44 o 
 -11   3  16       82.17       85.25      6.95 o 
 -10   3  16      341.61      430.26     21.17 o 
  -9   3  16        3.84       16.91      6.18 o 
  -8   3  16      425.77      325.22     22.37 o 
  -7   3  16      132.16      116.78      9.39 o 
  -6   3  16     1800.08     1752.29     49.61 o 
  -5   3  16     1785.52     1640.99     41.29 o 
  -4   3  16        4.87       14.42      6.82 o 
  -3   3  16     1374.42     1266.26     58.98 o 
  -2   3  16      648.11      499.38     36.79 o 
  -1   3  16      191.56      172.28     21.64 o 
   0   3  16      526.67      494.92     36.57 o 
   1   3  16        0.38        4.39      4.67 o 
   2   3  16      112.45      105.01     17.23 o 
   3   3  16      362.66      370.34     53.59 o 
   4   3  16     1054.95     1149.09     35.20 o 
   5   3  16      682.73      693.81     27.24 o 
   6   3  16      188.44      189.56     11.94 o 
   7   3  16       93.83      103.79      8.73 o 
   8   3  16      126.83      126.89     11.45 o 
   9   3  16        0.05        1.59      2.91 o 
  10   3  16      252.13      278.66     13.55 o 
 -11   4  16       43.53       59.41      5.55 o 
 -10   4  16       25.90       40.94      6.93 o 
  -9   4  16       14.85       31.61      7.00 o 
  -8   4  16       12.74       17.55      5.69 o 
  -7   4  16      598.72      619.74     30.93 o 
  -6   4  16     1218.02     1126.69     41.10 o 
  -5   4  16        9.68       19.69      4.37 o 
  -4   4  16       24.58       27.00      4.62 o 
  -3   4  16     1325.17     1330.04     74.65 o 
  -2   4  16        2.59       26.56     20.79 o 
  -1   4  16      513.45      492.29     37.36 o 
   0   4  16       61.79       24.50     12.92 o 
   1   4  16      548.27      574.41     40.90 o 
   2   4  16      292.46      329.03     31.24 o 
   3   4  16      108.34       88.30     22.66 o 
   4   4  16      451.44      468.85     18.57 o 
   5   4  16      644.70      626.22     32.59 o 
   6   4  16      280.52      272.78     21.44 o 
   7   4  16      118.67       99.71     12.81 o 
   8   4  16        8.66        5.56      3.98 o 
   9   4  16        6.98       13.97      4.26 o 
  10   4  16      169.45      209.87     11.28 o 
 -10   5  16      233.57      331.14     17.36 o 
  -9   5  16      136.40      186.34     15.44 o 
  -8   5  16      174.71      140.25     14.44 o 
  -7   5  16       12.81        8.05      4.62 o 
  -6   5  16      260.14      233.60     18.84 o 
  -5   5  16      327.15      314.89     17.91 o 
  -4   5  16     1013.99      905.14     29.30 o 
  -3   5  16     1103.42      965.93     83.97 o 
  -2   5  16       14.92       12.56     10.06 o 
  -1   5  16      344.10      413.23     43.37 o 
   0   5  16      449.57      467.16     37.93 o 
   1   5  16      310.24      279.80     29.70 o 
   2   5  16     1593.43     1676.25     72.06 o 
   3   5  16      231.75      220.63     11.86 o 
   4   5  16      244.48      237.18      9.65 o 
   5   5  16      331.60      351.14     24.81 o 
   6   5  16      360.00      291.19     22.01 o 
   7   5  16      187.39      144.43     15.07 o 
   8   5  16       18.10       14.45      4.65 o 
   9   5  16      123.67      104.69     10.02 o 
  10   5  16      133.84      142.20      8.41 o 
 -10   6  16       44.96       65.32      7.45 o 
  -9   6  16      165.69      171.27     14.14 o 
  -8   6  16      205.21      218.04     17.36 o 
  -7   6  16      138.60      146.64     14.93 o 
  -6   6  16        2.27       -0.32      3.72 o 
  -5   6  16      452.68      447.73     25.46 o 
  -4   6  16      289.84      330.94     20.39 o 
  -3   6  16       90.68       98.54      9.29 o 
  -2   6  16     2959.95     2798.75    103.58 o 
  -1   6  16      111.19      116.68     19.69 o 
   0   6  16      826.05      862.32     53.33 o 
   1   6  16      304.25      296.89     19.34 o 
   2   6  16      341.30      303.95     21.79 o 
   3   6  16      490.56      453.75     15.00 o 
   4   6  16     1027.06     1083.62     40.45 o 
   5   6  16     1513.66     1376.80     48.85 o 
   6   6  16      408.64      417.11     25.84 o 
   7   6  16       67.84       54.68      6.45 o 
   8   6  16       11.25       16.20      5.02 o 
   9   6  16      112.67       91.81     10.66 o 
 -10   7  16        0.17        6.06      2.94 o 
  -9   7  16       17.25       15.86      3.57 o 
  -8   7  16       22.17       27.03      6.39 o 
  -7   7  16      100.52       94.30     12.06 o 
  -6   7  16      212.30      174.90     16.12 o 
  -5   7  16        3.45       22.41      6.48 o 
  -4   7  16     1789.61     1696.62     43.18 o 
  -3   7  16     1775.53     1839.61     55.91 o 
  -2   7  16       14.70       23.77      6.86 o 
  -1   7  16       51.60       56.29      8.90 o 
   0   7  16        3.35       12.18      8.74 o 
   1   7  16     1062.62     1109.55     38.76 o 
   2   7  16       21.48       20.34      6.13 o 
   3   7  16        4.11        5.50      2.54 o 
   4   7  16      827.43      807.65     53.38 o 
   5   7  16       51.82       60.94     10.33 o 
   6   7  16       34.51       32.90      7.57 o 
   7   7  16        0.08        1.38      2.23 o 
   8   7  16       50.27       62.47      8.09 o 
   9   7  16        1.10        7.00      2.86 o 
  -9   8  16       23.14       23.20      4.87 o 
  -8   8  16       15.54       31.10     13.14 o 
  -7   8  16       18.53       24.62      6.25 o 
  -6   8  16      109.50      111.61     12.40 o 
  -5   8  16     1756.73     1880.26     49.39 o 
  -4   8  16        6.00       12.70      6.87 o 
  -3   8  16     2271.24     2310.14     72.22 o 
  -2   8  16      517.79      507.12     30.49 o 
  -1   8  16       38.25       39.19      7.86 o 
   0   8  16      345.96      339.03     21.98 o 
   1   8  16      305.12      303.47     23.11 o 
   2   8  16      133.28      108.83     10.00 o 
   3   8  16     2038.18     1956.11     72.65 o 
   4   8  16      787.97      828.80     40.68 o 
   5   8  16        9.23        6.85      4.58 o 
   6   8  16       28.16       22.80      4.59 o 
   7   8  16       11.58       15.61      3.41 o 
   8   8  16       35.04       39.82      4.06 o 
  -9   9  16       49.37       32.48      4.81 o 
  -8   9  16       75.98       65.16      5.96 o 
  -7   9  16       20.72       18.53      8.06 o 
  -6   9  16       19.61       18.64      4.93 o 
  -5   9  16       26.40       37.48      8.15 o 
  -4   9  16      780.15      849.48     41.69 o 
  -3   9  16      805.96      773.14     42.06 o 
  -2   9  16       58.16       49.63      8.00 o 
  -1   9  16       24.01       40.82     10.42 o 
   0   9  16     2262.51     1926.67     70.01 o 
   1   9  16      128.10      103.10     16.34 o 
   2   9  16      561.53      537.61     22.24 o 
   3   9  16     1118.46     1114.99     31.71 o 
   4   9  16       40.83       57.75      7.06 o 
   5   9  16      139.65      163.51     14.92 o 
   6   9  16      133.81      140.86      9.63 o 
   7   9  16       62.51       66.13      8.90 o 
   8   9  16       11.82        8.44      1.94 o 
  -8  10  16        1.19        2.56      2.85 o 
  -7  10  16      344.27      333.89     24.37 o 
  -6  10  16      149.81      145.41     18.63 o 
  -5  10  16       24.50       41.42      6.75 o 
  -4  10  16      431.15      403.93     21.37 o 
  -3  10  16      476.47      524.01     25.33 o 
  -2  10  16     1653.22     1540.26     42.94 o 
  -1  10  16       93.36      111.62     12.21 o 
   0  10  16       74.07       65.07     13.24 o 
   1  10  16       97.60      108.66     16.35 o 
   2  10  16      132.34      106.61     10.38 o 
   3  10  16       15.56       14.67      8.64 o 
   4  10  16      362.17      319.12     22.30 o 
   5  10  16      126.70      113.02     14.20 o 
   6  10  16        0.75        4.66      3.54 o 
   7  10  16      570.17      571.48     23.21 o 
  -8  11  16        0.29       -2.49      2.49 o 
  -7  11  16       14.75       17.98      5.46 o 
  -6  11  16       83.20       72.25     12.15 o 
  -5  11  16      125.08      128.78     17.60 o 
  -4  11  16      194.27      176.02     13.53 o 
  -3  11  16      145.86      129.55     12.15 o 
  -2  11  16      103.87      100.65     10.80 o 
  -1  11  16      264.93      281.68     17.37 o 
   0  11  16       96.19       87.20     15.02 o 
   1  11  16      508.06      392.85     29.98 o 
   2  11  16       43.37       45.66      6.60 o 
   3  11  16      148.73      168.03     11.58 o 
   4  11  16       72.36       62.40      9.70 o 
   5  11  16        0.53        0.60      3.61 o 
   6  11  16       89.33       71.66      9.31 o 
   7  11  16      881.36     1006.55     26.94 o 
  -7  12  16      295.34      294.70     16.40 o 
  -6  12  16       44.69       32.64      7.01 o 
  -5  12  16        8.62        6.19      4.37 o 
  -4  12  16      180.69      125.80     16.15 o 
  -3  12  16      163.77      141.04     11.91 o 
  -2  12  16      482.22      430.23     20.73 o 
  -1  12  16      145.23      117.99     10.71 o 
   0  12  16       60.30       52.05     10.92 o 
   1  12  16       50.01       49.91      6.69 o 
   2  12  16      200.00      202.00     22.45 o 
   3  12  16      136.62      128.94      8.27 o 
   4  12  16       82.56       75.97      7.26 o 
   5  12  16      695.03      707.19     29.39 o 
   6  12  16      100.13      108.13      9.79 o 
  -6  13  16       27.99       23.45      5.01 o 
  -5  13  16       65.38       83.72     10.81 o 
  -4  13  16      137.70      124.58     14.21 o 
  -3  13  16      133.10       96.82     12.73 o 
  -2  13  16       28.28       24.08      4.76 o 
  -1  13  16      347.82      275.72     14.90 o 
   0  13  16      374.56      347.35     25.36 o 
   1  13  16      214.02      229.47     10.41 o 
   2  13  16        7.39       11.76      2.81 o 
   3  13  16        3.92        5.17      2.90 o 
   4  13  16       20.05       22.18      3.82 o 
   5  13  16      306.49      338.52     17.34 o 
   6  13  16        0.28        4.68      2.33 o 
  -5  14  16      329.82      309.07     16.10 o 
  -4  14  16      120.91      125.17     11.85 o 
  -3  14  16       65.27       82.44     10.07 o 
  -2  14  16        1.10        1.27      2.44 o 
  -1  14  16      290.40      304.49     17.38 o 
   0  14  16      241.30      290.09     16.95 o 
   1  14  16       39.95       54.75      7.69 o 
   2  14  16       22.98       24.11      6.22 o 
   3  14  16      960.93      981.89     42.32 o 
   4  14  16      130.67      151.75     10.77 o 
  -3  15  16       34.31       30.44      4.82 o 
  -2  15  16      241.91      207.24     14.27 o 
  -1  15  16      273.07      277.01     13.82 o 
   0  15  16        2.89        2.12      2.23 o 
   1  15  16       18.61       39.07      5.60 o 
   2  15  16      306.37      341.12     15.02 o 
  -9   0  17        3.45        9.58      4.54 o 
  -7   0  17      461.28      405.29     24.53 o 
  -5   0  17     3488.36     3290.39    195.81 o 
  -3   0  17       94.16      132.77     28.27 o 
  -1   0  17     4149.15     3988.39    145.02 o 
   1   0  17       35.71       53.71     17.07 o 
   3   0  17       77.52       84.57     21.61 o 
   5   0  17      286.22      317.25     22.93 o 
   7   0  17     1199.73     1170.14     41.90 o 
   9   0  17       44.55       43.00      7.00 o 
 -10   1  17       28.39       52.05     12.13 o 
  -9   1  17      208.90      166.86     10.31 o 
  -8   1  17        2.21        5.56      3.04 o 
  -7   1  17      772.67      619.80     43.57 o 
  -6   1  17        9.52       15.28      3.82 o 
  -5   1  17      168.80      164.74      9.23 o 
  -4   1  17      751.91      725.57     22.32 o 
  -3   1  17       77.52       48.13     12.14 o 
  -2   1  17     1313.38     1278.72     59.57 o 
  -1   1  17      108.56      105.44     17.12 o 
   0   1  17      221.93      154.41     20.48 o 
   1   1  17      956.88      968.26     49.86 o 
   2   1  17      636.00      620.55     40.20 o 
   3   1  17     2705.56     2576.71    114.60 o 
   4   1  17      154.56      133.53     10.55 o 
   5   1  17     4150.08     4004.15     74.77 o 
   6   1  17       99.00       99.88     29.09 o 
   7   1  17       67.28       52.74      6.51 o 
   8   1  17        3.64        9.57      3.02 o 
   9   1  17      574.01      512.44     15.91 o 
  10   1  17       28.85       40.06      4.89 o 
 -10   2  17        0.77        1.46      3.16 o 
  -9   2  17       96.92      101.89      7.90 o 
  -8   2  17      268.35      289.21     14.36 o 
  -7   2  17      766.06      745.69     76.70 o 
  -6   2  17       95.02       84.30      7.84 o 
  -5   2  17      114.78      134.40      8.47 o 
  -4   2  17      399.87      404.01     17.91 o 
  -3   2  17      872.29      940.48     78.39 o 
  -2   2  17      102.09      103.98     17.41 o 
  -1   2  17      486.27      406.53     33.79 o 
   0   2  17       40.88       41.90     11.20 o 
   1   2  17       21.61       20.84      8.23 o 
   2   2  17     1284.12     1235.45     58.46 o 
   3   2  17      653.04      734.94     32.87 o 
   4   2  17      815.88      840.88     23.19 o 
   5   2  17     2581.25     2547.05     44.43 o 
   6   2  17      229.75      236.98     19.46 o 
   7   2  17        0.19        6.22      3.31 o 
   8   2  17        8.22        7.25      2.93 o 
   9   2  17      150.54      146.86     12.43 o 
  10   2  17      238.90      241.25     11.54 o 
 -10   3  17       99.15      132.35     11.47 o 
  -9   3  17      681.70      694.48     30.08 o 
  -8   3  17       14.44       18.09      5.77 o 
  -7   3  17        7.59        3.30      2.79 o 
  -6   3  17      129.27      108.16     39.96 o 
  -5   3  17      122.18      108.26      7.80 o 
  -4   3  17       82.60       81.00      6.31 o 
  -3   3  17      571.37      431.56     35.59 o 
  -2   3  17      685.74      568.87     40.89 o 
  -1   3  17     1413.41     1212.96     58.97 o 
   0   3  17      118.24      110.94     17.86 o 
   1   3  17      429.65      393.55     35.74 o 
   2   3  17      586.95      581.70     41.28 o 
   3   3  17     1612.42     1597.02     40.77 o 
   4   3  17      458.57      510.44     21.41 o 
   5   3  17     1200.01     1213.43     80.31 o 
   6   3  17      327.93      318.80     15.43 o 
   7   3  17     1146.91     1113.69     30.66 o 
   8   3  17       64.84       70.91      6.60 o 
   9   3  17      121.77      118.40     11.02 o 
  10   3  17        0.33        5.72      2.79 o 
 -10   4  17      124.42      144.55     11.52 o 
  -9   4  17       84.89       89.77     11.03 o 
  -8   4  17       42.49       53.12      9.38 o 
  -7   4  17      266.67      294.91     21.52 o 
  -6   4  17        0.20        9.14      5.26 o 
  -5   4  17       88.77       78.66      9.57 o 
  -4   4  17      263.74      267.30     15.37 o 
  -3   4  17     1719.79     1481.80     39.26 o 
  -2   4  17      111.83      132.21     20.57 o 
  -1   4  17       50.85       33.57     10.21 o 
   0   4  17       65.48       73.94     15.14 o 
   1   4  17     2600.62     2650.72     90.06 o 
   2   4  17       28.02       47.41     22.02 o 
   3   4  17       20.83       28.46      6.47 o 
   4   4  17      111.57      142.43     10.74 o 
   5   4  17     1450.91     1415.11     50.19 o 
   6   4  17      118.67      127.74     14.86 o 
   7   4  17       30.56       23.10      6.64 o 
   8   4  17        3.63        2.68      3.50 o 
   9   4  17       65.47       75.68      8.70 o 
  10   4  17       84.15       90.33      6.63 o 
 -10   5  17       43.18       41.27      6.01 o 
  -9   5  17       22.29       39.79      7.48 o 
  -8   5  17        4.09        4.72      4.03 o 
  -7   5  17      478.20      467.36     26.67 o 
  -6   5  17       83.06       83.64     11.57 o 
  -5   5  17      295.47      269.56     19.97 o 
  -4   5  17       92.84       81.71     10.22 o 
  -3   5  17        4.62        7.14      2.71 o 
  -2   5  17     1177.54     1113.64     55.55 o 
  -1   5  17        0.15       11.52      7.48 o 
   0   5  17     1117.40      952.30     55.54 o 
   1   5  17      412.55      399.14     36.15 o 
   2   5  17      128.63      124.26     20.28 o 
   3   5  17      849.27      942.10     24.81 o 
   4   5  17      247.84      222.98     11.78 o 
   5   5  17      142.02      180.13     18.12 o 
   6   5  17       88.48       51.37      9.68 o 
   7   5  17       12.87       16.74      5.86 o 
   8   5  17      122.99      134.33     12.73 o 
   9   5  17        5.21        3.47      2.80 o 
 -10   6  17        7.06       11.83      3.78 o 
  -9   6  17       22.53       19.68      5.20 o 
  -8   6  17        6.64        4.81      4.05 o 
  -7   6  17        2.38       11.65      4.55 o 
  -6   6  17      199.17      193.14     17.18 o 
  -5   6  17     1410.17     1402.51     45.54 o 
  -4   6  17       61.44       72.54     31.06 o 
  -3   6  17      155.52      162.11     10.25 o 
  -2   6  17      973.26      944.36     24.11 o 
  -1   6  17      178.35      197.97     16.24 o 
   0   6  17       98.71      110.60     12.17 o 
   1   6  17      121.86      139.97     13.74 o 
   2   6  17      353.07      322.73     22.94 o 
   3   6  17      183.15      235.42     17.44 o 
   4   6  17       38.20       36.02      5.39 o 
   5   6  17      592.52      589.45     32.12 o 
   6   6  17        0.41        0.22      3.88 o 
   7   6  17      523.86      504.67     25.60 o 
   8   6  17      121.99      117.42     11.47 o 
   9   6  17       33.48       53.03      4.39 o 
  -9   7  17      451.43      487.91     15.51 o 
  -8   7  17      643.52      613.47     26.72 o 
  -7   7  17      393.59      396.80     23.18 o 
  -6   7  17      113.88      153.17     14.98 o 
  -5   7  17      488.02      423.49     24.49 o 
  -4   7  17      516.96      466.37     45.84 o 
  -3   7  17      148.96      108.94     22.52 o 
  -2   7  17       54.31       45.58     19.77 o 
  -1   7  17       73.74       58.92      9.27 o 
   0   7  17      986.83      921.48     43.86 o 
   1   7  17      633.93      623.26     43.74 o 
   2   7  17      778.56      739.38     48.50 o 
   3   7  17      566.89      443.72     16.01 o 
   4   7  17      578.84      643.94     22.46 o 
   5   7  17      126.23      139.99     15.35 o 
   6   7  17      339.04      313.46     21.61 o 
   7   7  17        0.66        3.61      2.14 o 
   8   7  17      190.59      191.23     13.07 o 
   9   7  17       77.16       67.35      5.93 o 
  -9   8  17       75.89       87.34      5.78 o 
  -8   8  17      115.20      133.96     29.82 o 
  -7   8  17        4.43        7.71      4.21 o 
  -6   8  17      658.07      639.47     28.56 o 
  -5   8  17      216.74      190.01     15.81 o 
  -4   8  17      170.57      168.74     18.67 o 
  -3   8  17      136.90      155.21     19.15 o 
  -2   8  17     1317.12     1161.36     52.96 o 
  -1   8  17      351.37      310.61     28.07 o 
   0   8  17       37.17       29.97      9.23 o 
   1   8  17      387.64      401.70     31.43 o 
   2   8  17       11.22       15.29      3.43 o 
   3   8  17     2121.54     2046.34     46.26 o 
   4   8  17       43.56       48.44      6.59 o 
   5   8  17      115.51       85.41     11.64 o 
   6   8  17      490.91      485.82     28.64 o 
   7   8  17        0.60        2.49      1.98 o 
   8   8  17      365.07      333.24     12.89 o 
  -8   9  17        0.47        5.41      3.74 o 
  -7   9  17      313.51      331.51     14.32 o 
  -6   9  17       19.02       11.37      4.64 o 
  -5   9  17       94.03       87.13     11.90 o 
  -4   9  17      209.65      240.01     21.98 o 
  -3   9  17     2109.02     1951.27     66.64 o 
  -2   9  17       49.31       59.24      8.72 o 
  -1   9  17     1005.49      986.63     50.56 o 
   0   9  17     1086.07      970.54     50.14 o 
   1   9  17       31.13       25.41      8.74 o 
   2   9  17       46.91       59.87     10.22 o 
   3   9  17       16.15       11.21      2.90 o 
   4   9  17      178.36      201.81     16.03 o 
   5   9  17      358.21      344.13     21.32 o 
   6   9  17      153.05      163.61     10.08 o 
   7   9  17        1.93        4.00      2.72 o 
  -8  10  17      146.93      138.66     11.60 o 
  -7  10  17        8.47        5.27      4.32 o 
  -6  10  17       19.66       22.26      7.69 o 
  -5  10  17     1161.19     1095.49     72.71 o 
  -4  10  17      267.31      282.95     17.53 o 
  -3  10  17      133.53      116.03     11.91 o 
  -2  10  17       58.54       74.62      9.48 o 
  -1  10  17      528.38      524.96     24.09 o 
   0  10  17     1725.95     1616.47     63.84 o 
   1  10  17      730.00      662.52     24.45 o 
   2  10  17     1287.38     1254.30     33.37 o 
   3  10  17        3.79        7.80      3.25 o 
   4  10  17      318.84      356.10     22.93 o 
   5  10  17       42.22       37.66      8.10 o 
   6  10  17       87.71       73.55      9.99 o 
   7  10  17      107.04      146.74     10.99 o 
  -7  11  17       14.06       11.16      4.23 o 
  -6  11  17      297.55      265.21     21.42 o 
  -5  11  17       29.83       15.47      6.38 o 
  -4  11  17       18.78       14.34      4.39 o 
  -3  11  17       59.14       51.03      7.60 o 
  -2  11  17      405.28      376.21     20.13 o 
  -1  11  17        2.69       -0.93      2.62 o 
   0  11  17      437.03      384.10     30.18 o 
   1  11  17      237.12      226.55     14.06 o 
   2  11  17      838.00      850.88     26.48 o 
   3  11  17      311.95      313.25     15.27 o 
   4  11  17     1033.60      974.24     26.55 o 
   5  11  17        8.65       -0.19      3.80 o 
   6  11  17       30.76       29.28      5.85 o 
   7  11  17      259.36      285.31     12.71 o 
  -7  12  17       93.70       75.76      7.60 o 
  -6  12  17      485.59      431.02     23.25 o 
  -5  12  17      304.49      278.49     21.42 o 
  -4  12  17        3.56        5.44      4.41 o 
  -3  12  17       88.33       73.27      8.32 o 
  -2  12  17       68.39       53.54      7.26 o 
  -1  12  17       65.12       72.04      8.00 o 
   0  12  17        9.97       11.15      6.30 o 
   1  12  17      328.68      322.26     22.23 o 
   2  12  17      607.50      584.12     20.47 o 
   3  12  17      206.65      224.70      9.93 o 
   4  12  17      187.23      183.63     13.85 o 
   5  12  17      741.36      794.17     29.23 o 
   6  12  17       56.55       53.66      6.39 o 
  -6  13  17       22.93       12.57      3.57 o 
  -5  13  17       33.90       40.42      7.01 o 
  -4  13  17      904.93      769.26     32.36 o 
  -3  13  17      282.93      256.24     19.07 o 
  -2  13  17       46.97       50.01      6.35 o 
  -1  13  17      278.03      227.49     12.67 o 
   0  13  17        2.99        7.65      2.91 o 
   1  13  17        0.06        2.97      1.77 o 
   2  13  17        3.28        4.88      1.94 o 
   3  13  17       52.34       54.58      5.64 o 
   4  13  17        0.28        3.22      3.30 o 
   5  13  17      821.97      849.60     25.06 o 
  -5  14  17       88.44       86.52      7.63 o 
  -4  14  17      265.14      265.28     15.35 o 
  -3  14  17        3.35        1.77      2.30 o 
  -2  14  17       76.03       62.91      7.88 o 
  -1  14  17      230.25      306.06     15.82 o 
   0  14  17      695.91      720.86     24.76 o 
   1  14  17        0.11        4.25      3.38 o 
   2  14  17        1.60        1.96      1.78 o 
   3  14  17      237.64      256.22     11.52 o 
   4  14  17       18.77       28.54      4.32 o 
  -1  15  17      247.19      271.28     12.05 o 
   0  15  17        1.58        4.18      2.38 o 
   1  15  17      429.51      494.60     16.75 o 
   2  15  17        0.66        0.04      1.64 o 
 -10   0  18      805.15      801.89     24.41 o 
  -8   0  18       49.67       72.06     10.47 o 
  -6   0  18        2.68       11.08      4.56 o 
  -4   0  18       97.77       77.07     10.56 o 
  -2   0  18      782.97      588.07     58.87 o 
   0   0  18       77.20       79.31     21.41 o 
   2   0  18      335.42      311.53     41.68 o 
   4   0  18      960.51      933.17     39.20 o 
   6   0  18     1163.52     1198.42     43.44 o 
   8   0  18      950.44      883.20     32.66 o 
 -10   1  18       76.07       72.37      5.18 o 
  -9   1  18      131.80      135.37      9.08 o 
  -8   1  18      229.01      220.13     28.91 o 
  -7   1  18      270.76      253.79     28.69 o 
  -6   1  18       18.93       19.66      4.30 o 
  -5   1  18       68.12       68.84      5.96 o 
  -4   1  18       15.53       18.33      4.22 o 
  -3   1  18      114.58      146.26     21.20 o 
  -2   1  18        0.40       -4.85      5.31 o 
  -1   1  18        2.74        0.29      4.71 o 
   0   1  18      835.45      853.09     49.05 o 
   1   1  18     1132.30     1108.70     55.96 o 
   2   1  18     1552.33     1420.86     62.85 o 
   3   1  18     3094.12     3176.48     45.99 o 
   4   1  18     1290.09     1357.15     30.38 o 
   5   1  18      191.18      195.38     17.88 o 
   6   1  18     1608.52     1571.41     38.61 o 
   7   1  18        0.32        5.30      3.23 o 
   8   1  18       16.98       21.32      4.18 o 
   9   1  18      206.87      194.93      9.31 o 
 -10   2  18       41.56       34.71      6.01 o 
  -9   2  18        1.04       17.50      9.02 o 
  -8   2  18        0.72        1.12      2.73 o 
  -7   2  18        3.07        4.67      4.27 o 
  -6   2  18       13.11       17.39     10.41 o 
  -5   2  18      934.48      846.52     30.78 o 
  -4   2  18      781.16      704.41     18.03 o 
  -3   2  18       40.01       46.99      6.85 o 
  -2   2  18       15.75       26.46      9.46 o 
  -1   2  18       10.04        9.58      5.92 o 
   0   2  18      683.96      651.10     43.59 o 
   1   2  18      312.61      292.62     29.12 o 
   2   2  18      170.17      172.83     13.12 o 
   3   2  18     1045.79      831.12     44.48 o 
   4   2  18     1005.64     1100.98     24.77 o 
   5   2  18     2766.53     2907.17    230.01 o 
   6   2  18       60.81       58.27     14.15 o 
   7   2  18      860.26      804.55     23.64 o 
   8   2  18      146.38      144.44     13.17 o 
   9   2  18       32.24       29.73      5.64 o 
 -10   3  18      139.95      192.94     12.90 o 
  -9   3  18      118.33      113.71     12.34 o 
  -8   3  18       50.07       26.81      6.73 o 
  -7   3  18       26.56       41.72     14.60 o 
  -6   3  18      244.82      223.61     49.41 o 
  -5   3  18      232.85      237.07     31.20 o 
  -4   3  18       47.16       57.35      5.53 o 
  -3   3  18      207.07      249.81     18.20 o 
  -2   3  18     3159.58     2809.47     93.15 o 
  -1   3  18      513.54      522.89     39.86 o 
   0   3  18      983.08      905.35     52.57 o 
   1   3  18        1.60        1.33      4.76 o 
   2   3  18      543.82      592.07     18.84 o 
   3   3  18      291.76      275.20     45.01 o 
   4   3  18      327.22      343.71     17.92 o 
   5   3  18      670.78      667.98     68.94 o 
   6   3  18      264.88      232.84     26.21 o 
   7   3  18      578.24      564.82     28.65 o 
   8   3  18       24.82       26.39      6.61 o 
   9   3  18       87.48       77.44      8.53 o 
 -10   4  18       21.48       28.70      5.35 o 
  -9   4  18      253.85      291.83     18.57 o 
  -8   4  18      133.49      166.82     15.62 o 
  -7   4  18      718.66      653.52     31.64 o 
  -6   4  18     1117.63      954.84     38.31 o 
  -5   4  18       29.72       44.62      8.61 o 
  -4   4  18     1600.45     1410.32     43.54 o 
  -3   4  18     2409.54     2362.89     58.03 o 
  -2   4  18      500.70      484.76     17.32 o 
  -1   4  18      529.05      446.01     37.62 o 
   0   4  18      332.32      296.58     30.85 o 
   1   4  18       61.51       67.85      8.49 o 
   2   4  18     1530.72     1373.80     39.84 o 
   3   4  18       22.18       15.79     12.21 o 
   4   4  18       32.51       54.64      7.32 o 
   5   4  18      544.79      503.32     30.11 o 
   6   4  18       28.42       14.25      6.12 o 
   7   4  18        9.50       19.69      6.30 o 
   8   4  18      150.66      133.76     12.83 o 
   9   4  18       76.69       68.27      7.62 o 
 -10   5  18      122.99      213.70     12.14 o 
  -9   5  18      159.70      185.25     14.31 o 
  -8   5  18      380.20      376.95     22.69 o 
  -7   5  18        1.42        7.41      4.65 o 
  -6   5  18      101.19      114.97     13.47 o 
  -5   5  18     2724.36     2635.93     63.41 o 
  -4   5  18        4.27       12.24      4.92 o 
  -3   5  18      753.31      782.69     23.92 o 
  -2   5  18      158.84      155.54     10.09 o 
  -1   5  18      892.11      812.81     22.66 o 
   0   5  18      424.20      457.02     16.19 o 
   1   5  18        0.18       12.17      7.20 o 
   2   5  18       55.84       49.61     20.45 o 
   3   5  18      199.68      188.89     18.24 o 
   4   5  18      865.45      853.48     23.30 o 
   5   5  18      491.43      489.41     29.71 o 
   6   5  18      120.90      103.46     13.42 o 
   7   5  18      120.55      117.35     13.13 o 
   8   5  18      173.95      218.01     15.62 o 
   9   5  18       16.15       11.99      3.50 o 
 -10   6  18      465.16      570.36     17.16 o 
  -9   6  18       12.38       12.90      4.28 o 
  -8   6  18       21.14       21.31      5.75 o 
  -7   6  18      308.43      300.92     20.81 o 
  -6   6  18      130.12      138.81     14.75 o 
  -5   6  18       43.60       54.22      9.74 o 
  -4   6  18      120.18       87.10      9.54 o 
  -3   6  18      470.41      524.20     19.44 o 
  -2   6  18     1451.94     1407.16     30.11 o 
  -1   6  18      237.32      236.85     17.86 o 
   0   6  18      355.75      324.68     21.20 o 
   1   6  18        4.67        3.92      3.92 o 
   2   6  18     1236.98     1098.55     49.73 o 
   3   6  18       92.30       90.36      7.33 o 
   4   6  18      310.42      296.68     13.86 o 
   5   6  18       68.87       76.11     12.34 o 
   6   6  18      753.15      757.56     34.19 o 
   7   6  18      212.77      187.60     27.59 o 
   8   6  18       60.77       59.43      8.02 o 
   9   6  18       12.95       16.90      2.39 o 
  -9   7  18       24.62       31.91      5.07 o 
  -8   7  18      136.71      111.07     11.20 o 
  -7   7  18      599.43      585.79     27.46 o 
  -6   7  18      181.13      171.45     15.74 o 
  -5   7  18      373.64      378.91     23.17 o 
  -4   7  18        3.26        1.78      3.07 o 
  -3   7  18        8.16       25.19     10.53 o 
  -2   7  18     1926.81     1765.54     63.88 o 
  -1   7  18      304.18      209.63     19.03 o 
   0   7  18     1818.82     1628.23     61.00 o 
   1   7  18     1768.65     1728.93     64.88 o 
   2   7  18        5.54        7.38      2.38 o 
   3   7  18      400.28      399.54     15.70 o 
   4   7  18      441.62      427.13     13.61 o 
   5   7  18      154.21      214.29     19.14 o 
   6   7  18       64.02       53.14      9.07 o 
   7   7  18       43.08       47.41      5.37 o 
   8   7  18       65.24       74.88      7.81 o 
  -9   8  18      282.25      284.25     35.18 o 
  -8   8  18      405.56      430.20     22.04 o 
  -7   8  18      464.23      434.72     21.72 o 
  -6   8  18        0.36       12.69      5.50 o 
  -5   8  18      113.28      123.94     12.79 o 
  -4   8  18        8.22        8.30      2.76 o 
  -3   8  18      603.99      577.09     36.08 o 
  -2   8  18       94.96       60.52     12.56 o 
  -1   8  18       63.33       59.31      8.19 o 
   0   8  18      230.45      199.55     22.60 o 
   1   8  18      283.76      305.31     34.42 o 
   2   8  18       64.01       48.83      5.56 o 
   3   8  18      857.20     1019.21     24.68 o 
   4   8  18        8.17       16.91      3.43 o 
   5   8  18      401.49      389.43     24.03 o 
   6   8  18        4.28        4.05      2.56 o 
   7   8  18        3.33        6.00      2.77 o 
   8   8  18      330.31      356.44     15.75 o 
  -8   9  18       16.06       37.62      7.21 o 
  -7   9  18      215.49      195.02     10.52 o 
  -6   9  18      355.20      359.97     15.70 o 
  -5   9  18      393.00      409.75     24.42 o 
  -4   9  18       59.16       42.37      9.51 o 
  -3   9  18       23.74       46.42     10.62 o 
  -2   9  18       10.89       10.94      4.64 o 
  -1   9  18      299.95      360.71     26.88 o 
   0   9  18      659.15      695.12     42.24 o 
   1   9  18       98.27       88.06      9.07 o 
   2   9  18      490.09      571.20     20.66 o 
   3   9  18      200.96      218.48     16.22 o 
   4   9  18       25.81       19.73      4.52 o 
   5   9  18      640.45      672.21     28.74 o 
   6   9  18      567.07      623.80     41.50 o 
   7   9  18      100.28      105.97      9.47 o 
  -8  10  18      151.87      132.48     10.20 o 
  -7  10  18       86.05       72.72     10.56 o 
  -6  10  18       49.18       79.41     12.99 o 
  -5  10  18      110.31      101.60      9.51 o 
  -4  10  18      706.52      703.45     26.67 o 
  -3  10  18     1049.36     1056.75     34.34 o 
  -2  10  18      145.77      119.52     11.76 o 
  -1  10  18        2.08        2.90      2.95 o 
   0  10  18      142.58      133.70     18.29 o 
   1  10  18      454.50      510.26     21.14 o 
   2  10  18       84.63       80.42      9.38 o 
   3  10  18       18.15       22.26      4.57 o 
   4  10  18      161.83      138.67     14.02 o 
   5  10  18       84.74       55.11      9.39 o 
   6  10  18      277.13      281.43     17.58 o 
   7  10  18      212.60      209.84     11.56 o 
  -7  11  18       46.07       26.01      5.64 o 
  -6  11  18        1.81        5.01      4.28 o 
  -5  11  18       58.13       73.13     11.90 o 
  -4  11  18      185.28      189.79     12.98 o 
  -3  11  18        1.17        2.21      2.88 o 
  -2  11  18        3.97        8.51      3.95 o 
  -1  11  18      243.82      263.26     15.74 o 
   0  11  18      325.96      344.52     26.09 o 
   1  11  18       10.46       17.36      4.21 o 
   2  11  18       20.14       30.01      5.28 o 
   3  11  18       24.73       22.35      4.21 o 
   4  11  18      353.05      323.42     33.60 o 
   5  11  18        1.80        4.61      3.90 o 
   6  11  18       22.91       31.87      5.79 o 
  -6  12  18      261.80      315.71     18.29 o 
  -5  12  18        2.56        0.99      2.94 o 
  -4  12  18      231.49      221.97     19.06 o 
  -3  12  18      118.93      122.12     10.10 o 
  -2  12  18      406.94      379.42     17.76 o 
  -1  12  18       24.68       17.15      3.97 o 
   0  12  18       91.76      101.13      8.68 o 
   1  12  18       22.38       19.51      4.13 o 
   2  12  18      560.96      596.37     24.22 o 
   3  12  18       74.87       82.26      5.80 o 
   4  12  18       87.28       94.08     11.08 o 
   5  12  18      156.27      166.63     12.53 o 
   6  12  18       38.82       28.40      4.20 o 
  -5  13  18       40.46       44.33      6.64 o 
  -4  13  18        0.72        7.40      3.92 o 
  -3  13  18       64.36       45.09      7.51 o 
  -2  13  18      811.98      839.85     34.96 o 
  -1  13  18        9.42        9.84      2.81 o 
   0  13  18      400.02      474.29     37.13 o 
   1  13  18      248.72      267.48     10.20 o 
   2  13  18        7.20        5.09      1.96 o 
   3  13  18      134.95      136.20      8.09 o 
   4  13  18      400.66      413.43     18.85 o 
   5  13  18      315.40      335.23     13.86 o 
  -4  14  18       93.25       97.90      8.16 o 
  -3  14  18      162.85      161.87     11.03 o 
  -2  14  18        1.33       10.50      2.29 o 
  -1  14  18      128.64      120.56      9.11 o 
   0  14  18       41.21       56.68      6.58 o 
   1  14  18      406.11      454.61     18.05 o 
   2  14  18        4.93        6.88      2.33 o 
   3  14  18      513.71      634.21     19.12 o 
  -9   0  19       24.65       26.38      5.87 o 
  -7   0  19      135.22      145.06     14.78 o 
  -5   0  19      282.97      258.68     19.32 o 
  -3   0  19     1095.96      945.15     32.65 o 
  -1   0  19      353.45      300.80     43.48 o 
   1   0  19     2420.42     2597.99    100.47 o 
   3   0  19      121.66      108.59     12.51 o 
   5   0  19     2295.71     2316.23     61.58 o 
   7   0  19      217.87      244.46     18.53 o 
   9   0  19      103.30       85.95      8.26 o 
 -10   1  19       54.95       59.52      8.31 o 
  -9   1  19        9.28       20.21      4.74 o 
  -8   1  19       16.65       17.10      6.86 o 
  -7   1  19        6.66        3.81      2.46 o 
  -6   1  19     1097.51      936.19     26.32 o 
  -5   1  19       34.05       48.61      6.17 o 
  -4   1  19      706.76      693.48     18.83 o 
  -3   1  19        5.85       12.18      3.29 o 
  -2   1  19      106.94      143.34      9.14 o 
  -1   1  19      331.79      297.28     30.55 o 
   0   1  19     2632.53     2430.61     85.32 o 
   1   1  19       60.51       82.78      7.82 o 
   2   1  19      667.70      677.85     39.81 o 
   3   1  19      528.44      567.85     18.13 o 
   4   1  19      125.48      142.38      9.32 o 
   5   1  19       50.60       67.19      7.86 o 
   6   1  19      668.34      661.32     22.52 o 
   7   1  19      500.15      506.23     23.00 o 
   8   1  19       48.54       35.25      4.73 o 
   9   1  19      190.27      235.50     13.68 o 
 -10   2  19        0.74        4.43      2.71 o 
  -9   2  19      400.75      439.16     18.17 o 
  -8   2  19        0.82        2.43      2.57 o 
  -7   2  19      696.71      645.58     21.60 o 
  -6   2  19      509.63      472.60     34.50 o 
  -5   2  19      243.72      225.01     36.43 o 
  -4   2  19      197.82      185.10      9.97 o 
  -3   2  19       59.54       71.21      6.41 o 
  -2   2  19      429.16      370.04     14.49 o 
  -1   2  19        0.22        0.21      7.05 o 
   0   2  19        5.12        2.47      4.50 o 
   1   2  19      282.47      283.12     13.60 o 
   2   2  19     2892.13     2692.05     74.70 o 
   3   2  19      126.33      146.51     11.35 o 
   4   2  19     1150.33     1206.14     33.24 o 
   5   2  19      555.68      523.64     42.39 o 
   6   2  19       45.81       38.75      5.79 o 
   7   2  19      244.35      252.43     12.97 o 
   8   2  19      403.39      368.71     13.76 o 
   9   2  19      210.26      204.14     12.73 o 
 -10   3  19       53.05       58.33      6.88 o 
  -9   3  19      214.92      212.95     15.70 o 
  -8   3  19      145.82      156.79     14.89 o 
  -7   3  19      166.84      161.76     10.70 o 
  -6   3  19     1889.47     1656.48     34.74 o 
  -5   3  19     1486.01     1422.32     32.11 o 
  -4   3  19      874.17      803.62     44.52 o 
  -3   3  19       27.51       50.17      9.88 o 
  -2   3  19     1557.81     1494.86     48.90 o 
  -1   3  19      569.76      571.71     20.94 o 
   0   3  19     1163.40     1020.21     24.48 o 
   1   3  19       34.60       30.12      3.75 o 
   2   3  19      420.51      365.19     15.38 o 
   3   3  19      490.98      463.30     30.83 o 
   4   3  19     1088.72     1098.91     39.29 o 
   5   3  19      875.33      953.25     41.24 o 
   6   3  19      110.40       90.96      8.25 o 
   7   3  19      927.08      903.06     23.44 o 
   8   3  19       18.95       28.51      5.66 o 
   9   3  19      311.91      299.07     14.97 o 
 -10   4  19       18.40       16.45      3.84 o 
  -9   4  19       58.42       91.02     10.09 o 
  -8   4  19      142.93      170.10     15.36 o 
  -7   4  19      463.44      377.19     23.87 o 
  -6   4  19       15.35       19.54      6.19 o 
  -5   4  19       50.44       52.04     12.28 o 
  -4   4  19     2031.07     1807.33     35.78 o 
  -3   4  19      819.78      834.76     23.72 o 
  -2   4  19      678.87      684.49     17.39 o 
  -1   4  19     1098.96     1050.06     24.70 o 
   0   4  19      994.71     1019.45     24.68 o 
   1   4  19      336.12      311.86     17.84 o 
   2   4  19      182.91      144.85     12.00 o 
   3   4  19       51.87       58.60     10.83 o 
   4   4  19        9.08       14.11      4.08 o 
   5   4  19      908.84      880.49     39.82 o 
   6   4  19      326.87      321.01     22.96 o 
   7   4  19       79.15       58.09      9.60 o 
   8   4  19      394.09      460.29     22.19 o 
   9   4  19      115.06       97.47      8.33 o 
 -10   5  19      138.51      162.20      9.58 o 
  -9   5  19       91.35      100.12     10.11 o 
  -8   5  19       46.65       49.76      8.36 o 
  -7   5  19      137.03      124.25     13.66 o 
  -6   5  19      496.99      452.88     26.45 o 
  -5   5  19        9.85        9.82      5.52 o 
  -4   5  19      161.62      158.22     11.56 o 
  -3   5  19        4.84       13.34      5.03 o 
  -2   5  19      303.50      314.63     13.22 o 
  -1   5  19     1065.25     1038.96     21.83 o 
   0   5  19       17.57       21.89      3.91 o 
   1   5  19     2046.53     2123.04     46.26 o 
   2   5  19        5.23        7.81      3.79 o 
   3   5  19       19.17       16.98      5.22 o 
   4   5  19        8.31       24.50      4.27 o 
   5   5  19        9.12       27.44      7.97 o 
   6   5  19      438.76      510.82     28.45 o 
   7   5  19       28.59       41.20      7.84 o 
   8   5  19      354.45      399.84     19.65 o 
   9   5  19       10.40        6.26      2.17 o 
  -9   6  19        0.32        1.81      1.93 o 
  -8   6  19      121.45      107.35     11.27 o 
  -7   6  19      126.50      128.50     13.53 o 
  -6   6  19        5.54       11.65      4.99 o 
  -5   6  19      127.35      123.40     13.97 o 
  -4   6  19      403.04      400.82     46.62 o 
  -3   6  19      151.86      100.98     27.93 o 
  -2   6  19      215.65      241.17     14.39 o 
  -1   6  19     5005.47     4814.50     86.30 o 
   0   6  19        9.95        6.95      4.40 o 
   1   6  19      475.29      401.74     40.04 o 
   2   6  19      381.91      332.69     18.14 o 
   3   6  19      942.71     1008.37     31.53 o 
   4   6  19       77.98       79.96      7.25 o 
   5   6  19      585.86      602.54     32.06 o 
   6   6  19      325.63      364.04     23.12 o 
   7   6  19       51.20       43.72      8.01 o 
   8   6  19      221.26      239.22     14.07 o 
  -9   7  19        1.72        6.09      2.14 o 
  -8   7  19       39.63       66.84      8.34 o 
  -7   7  19      199.00      217.08     16.29 o 
  -6   7  19       68.34       70.83      9.99 o 
  -5   7  19      591.55      638.03     29.71 o 
  -4   7  19      652.36      651.43     41.10 o 
  -3   7  19     2783.68     2830.29     48.04 o 
  -2   7  19      327.46      276.42     25.45 o 
  -1   7  19       15.33       27.63      9.29 o 
   0   7  19      213.05      203.96     22.46 o 
   1   7  19      205.05      188.91     21.74 o 
   2   7  19       83.28      116.00     10.83 o 
   3   7  19      503.73      480.25     16.67 o 
   4   7  19      172.28      172.43     10.31 o 
   5   7  19        9.42       11.86      5.52 o 
   6   7  19       71.20       72.76     10.28 o 
   7   7  19      118.35      132.03      9.64 o 
   8   7  19       15.82       12.87      3.30 o 
  -8   8  19       10.86       14.77      3.18 o 
  -7   8  19        3.43       26.50      5.83 o 
  -6   8  19       58.09       66.89      9.05 o 
  -5   8  19     1004.96      981.23     34.36 o 
  -4   8  19      824.11      812.72     24.48 o 
  -3   8  19      260.98      268.04     24.24 o 
  -2   8  19     1565.86     1376.91     57.67 o 
  -1   8  19      677.26      649.97     40.20 o 
   0   8  19       20.99       32.95      9.74 o 
   1   8  19        5.82        7.84      5.21 o 
   2   8  19        7.89        7.27      3.02 o 
   3   8  19       24.92       29.07      3.79 o 
   4   8  19       29.98       27.14      8.38 o 
   5   8  19       46.49       41.37      8.14 o 
   6   8  19        9.71        6.03      2.51 o 
   7   8  19      361.33      386.30     12.36 o 
  -8   9  19      310.19      298.90     16.99 o 
  -7   9  19      245.52      280.95     18.16 o 
  -6   9  19        2.78        7.07      5.38 o 
  -5   9  19      689.05      766.36     31.36 o 
  -4   9  19       14.96       11.73      4.66 o 
  -3   9  19      609.10      553.93     25.06 o 
  -2   9  19       29.82       29.55      6.28 o 
  -1   9  19        5.11       -0.40      4.57 o 
   0   9  19       33.58       27.41      9.02 o 
   1   9  19      386.92      418.57     26.96 o 
   2   9  19       47.62       52.47      5.54 o 
   3   9  19       44.22       61.19      5.94 o 
   4   9  19        4.83        2.78      3.21 o 
   5   9  19        2.99       10.92      5.16 o 
   6   9  19      143.21      140.10      8.30 o 
   7   9  19        4.33       14.48      3.74 o 
  -7  10  19        1.79        3.36      3.48 o 
  -6  10  19        5.42       12.55      5.99 o 
  -5  10  19       72.24       96.89      8.54 o 
  -4  10  19        9.65        9.38      3.78 o 
  -3  10  19      430.85      418.65     20.81 o 
  -2  10  19      100.21       96.94     10.29 o 
  -1  10  19       20.04       18.25      7.16 o 
   0  10  19        6.02       10.40      3.72 o 
   1  10  19       42.06       47.65      5.29 o 
   2  10  19        3.77        3.15      2.24 o 
   3  10  19       82.47       75.86      6.13 o 
   4  10  19       10.33       18.91      5.25 o 
   5  10  19       64.75       48.66      8.48 o 
   6  10  19       10.19       13.35      4.12 o 
  -7  11  19        9.54        8.59      3.13 o 
  -6  11  19      468.22      428.31     23.66 o 
  -5  11  19       57.87       56.92      9.90 o 
  -4  11  19       82.81       64.63      7.30 o 
  -3  11  19       11.59       13.71      3.72 o 
  -2  11  19      145.39      145.21     11.59 o 
  -1  11  19       45.77       48.00     10.84 o 
   0  11  19       24.90       22.53      4.30 o 
   1  11  19        4.30        2.37      2.34 o 
   2  11  19        4.04        8.36      3.19 o 
   3  11  19        0.01        1.92      2.27 o 
   4  11  19      177.15      174.40     15.61 o 
   5  11  19       26.83       24.33      5.69 o 
   6  11  19       89.13       88.27      7.91 o 
  -6  12  19      255.31      267.09     15.00 o 
  -5  12  19       16.51       10.05      4.07 o 
  -4  12  19      291.48      289.56     20.17 o 
  -3  12  19        2.88        4.92      2.69 o 
  -2  12  19        4.68        3.25      2.36 o 
  -1  12  19        4.65        6.88      2.67 o 
   0  12  19        2.28        3.11      2.24 o 
   1  12  19       28.22       33.15      4.90 o 
   2  12  19      180.36      194.82     29.28 o 
   3  12  19        7.48       14.43      2.52 o 
   4  12  19       11.22       14.17      4.74 o 
   5  12  19      471.58      534.45     20.17 o 
  -5  13  19      206.90      209.55     12.30 o 
  -4  13  19      718.93      621.08     23.80 o 
  -3  13  19       88.63       93.45      9.69 o 
  -2  13  19       12.23        9.44      2.89 o 
  -1  13  19       41.57       54.09      5.32 o 
   0  13  19      159.40      186.33     25.30 o 
   1  13  19        4.33        6.74      1.86 o 
   2  13  19      100.86      108.72      5.76 o 
   3  13  19       39.03       58.27      7.26 o 
   4  13  19      119.78      103.24      8.52 o 
   0  14  19      132.92      106.56      7.67 o 
   1  14  19       65.42       71.29      6.34 o 
 -10   0  20       18.62       28.06      3.91 o 
  -8   0  20       96.24       77.95     10.38 o 
  -6   0  20     2170.26     1987.85     54.15 o 
  -4   0  20     1407.86     1151.75     40.80 o 
  -2   0  20     1183.84     1235.10     38.36 o 
   0   0  20       31.98       44.52      7.77 o 
   2   0  20       93.80      105.45      9.23 o 
   4   0  20      651.28      640.98     32.91 o 
   6   0  20      527.19      485.23     26.89 o 
   8   0  20      192.59      182.11     13.56 o 
 -10   1  20        1.38        9.37      3.02 o 
  -9   1  20        0.51        3.76      2.26 o 
  -8   1  20      409.95      368.38     15.38 o 
  -7   1  20       92.66       77.17      7.74 o 
  -6   1  20       67.95       65.92     10.05 o 
  -5   1  20       23.75       26.31      4.71 o 
  -4   1  20     1132.08     1053.17     45.64 o 
  -3   1  20      694.36      609.36     50.81 o 
  -2   1  20        8.62       16.12      3.53 o 
  -1   1  20      913.89      881.57     23.14 o 
   0   1  20      198.92      191.68     10.71 o 
   1   1  20     1572.76     1522.04     40.12 o 
   2   1  20        5.28        0.92      3.05 o 
   3   1  20     3207.35     3164.38     51.58 o 
   4   1  20        0.15        7.37      3.32 o 
   5   1  20      236.91      282.38     44.30 o 
   6   1  20       40.80       47.34      6.36 o 
   7   1  20       62.56       60.89     12.33 o 
   8   1  20      108.26      107.94     13.33 o 
   9   1  20        0.76        1.46      2.13 o 
 -10   2  20       32.16       38.05      5.15 o 
  -9   2  20       15.62       20.49      3.48 o 
  -8   2  20        1.69        4.92      2.46 o 
  -7   2  20      100.64       94.31     20.36 o 
  -6   2  20      420.38      371.21     21.68 o 
  -5   2  20        1.12        3.74      3.15 o 
  -4   2  20        7.21       28.43     23.95 o 
  -3   2  20     1051.36      925.22     23.66 o 
  -2   2  20       10.79       12.77      5.57 o 
  -1   2  20     3262.28     3011.04     52.71 o 
   0   2  20      754.08      760.15     19.19 o 
   1   2  20      138.32      134.98      9.73 o 
   2   2  20      133.80       89.20      8.40 o 
   3   2  20     1406.66     1500.55     35.39 o 
   4   2  20      168.95      168.02     10.08 o 
   5   2  20      577.09      608.16     21.77 o 
   6   2  20      187.37      188.55     18.22 o 
   7   2  20      265.50      236.90     27.90 o 
   8   2  20        5.20        6.81      2.61 o 
   9   2  20      194.05      196.78     11.29 o 
 -10   3  20        9.25        7.86      3.06 o 
  -9   3  20       25.05       24.64      5.79 o 
  -8   3  20        5.79        4.14      3.50 o 
  -7   3  20       14.50       21.47     10.54 o 
  -6   3  20       12.10       20.64      4.50 o 
  -5   3  20      152.77      171.68     16.54 o 
  -4   3  20      387.63      346.18     23.98 o 
  -3   3  20      819.82      707.25     21.34 o 
  -2   3  20     1092.82      974.11     33.41 o 
  -1   3  20      380.19      388.69     15.46 o 
   0   3  20       20.07       31.79      4.70 o 
   1   3  20      875.14      793.91     19.30 o 
   2   3  20       38.12       47.86      5.97 o 
   3   3  20       70.64      112.85     15.27 o 
   4   3  20      676.44      683.34     25.89 o 
   5   3  20      290.95      289.08     22.88 o 
   6   3  20        1.54        2.59      4.07 o 
   7   3  20       65.19       63.49     10.09 o 
   8   3  20       52.86       61.05      8.16 o 
   9   3  20       67.79       72.54      6.80 o 
 -10   4  20       20.02       18.45      3.44 o 
  -9   4  20       82.84       98.48     10.01 o 
  -8   4  20      250.18      337.31     20.73 o 
  -7   4  20       10.26       27.35      7.38 o 
  -6   4  20      198.85      239.26     19.39 o 
  -5   4  20       66.42       66.15     24.45 o 
  -4   4  20      666.13      590.13     66.71 o 
  -3   4  20        3.81        7.78      2.89 o 
  -2   4  20        0.09        6.18      2.98 o 
  -1   4  20       35.35       38.30      5.23 o 
   0   4  20      906.93      849.76     23.16 o 
   1   4  20      102.53       74.97      9.19 o 
   2   4  20      124.41      113.32     14.75 o 
   3   4  20     1065.95      986.75     43.16 o 
   4   4  20       86.02       89.30      9.65 o 
   5   4  20      783.75      853.29     38.72 o 
   6   4  20       68.66       61.11     10.13 o 
   7   4  20      267.79      299.73     19.80 o 
   8   4  20        0.27        4.35      2.99 o 
   9   4  20        8.40       10.98      1.90 o 
  -9   5  20       83.40       88.38      9.10 o 
  -8   5  20       78.91      103.30     11.31 o 
  -7   5  20      431.75      470.96     25.67 o 
  -6   5  20      251.43      265.80     20.09 o 
  -5   5  20      243.86      229.80     19.07 o 
  -4   5  20       51.83       54.82     11.40 o 
  -3   5  20      511.72      488.87     55.86 o 
  -2   5  20      357.87      317.84     17.69 o 
  -1   5  20       13.93       25.79      4.06 o 
   0   5  20        1.40        4.76      2.25 o 
   1   5  20      720.25      816.09     35.01 o 
   2   5  20      174.24      194.08     18.49 o 
   3   5  20      753.70      743.25     27.33 o 
   4   5  20      308.44      304.47     14.08 o 
   5   5  20        3.42       12.08      5.56 o 
   6   5  20      107.08      121.38     13.85 o 
   7   5  20      270.44      241.11     17.09 o 
   8   5  20      415.16      461.17     19.52 o 
  -9   6  20        5.40        5.46      2.09 o 
  -8   6  20       74.87       94.75     10.14 o 
  -7   6  20       52.81       50.61      8.37 o 
  -6   6  20        3.06        2.59      3.74 o 
  -5   6  20       50.74       68.01     10.29 o 
  -4   6  20        7.97       12.24      3.71 o 
  -3   6  20      123.77      100.59     29.57 o 
  -2   6  20      154.92      157.35     11.74 o 
  -1   6  20      800.43      832.94     48.22 o 
   0   6  20       65.45       66.67     12.97 o 
   1   6  20       11.88       14.77      5.51 o 
   2   6  20        0.56       -0.74      3.24 o 
   3   6  20      116.34      106.99     20.65 o 
   4   6  20      448.66      556.40     22.46 o 
   5   6  20       46.61       39.78      8.94 o 
   6   6  20      659.63      672.53     30.26 o 
   7   6  20       24.54       30.45      6.27 o 
   8   6  20        0.32        0.66      2.14 o 
  -8   7  20        0.66        1.12      2.83 o 
  -7   7  20      173.03      174.57     14.01 o 
  -6   7  20      191.52      231.36     17.21 o 
  -5   7  20      729.37      784.58     32.41 o 
  -4   7  20      283.89      320.37     15.87 o 
  -3   7  20     1323.41     1339.39     33.18 o 
  -2   7  20        2.58       19.81      7.62 o 
  -1   7  20        1.59        3.58      5.02 o 
   0   7  20       77.47       52.27     11.60 o 
   1   7  20        1.72        8.33      6.39 o 
   2   7  20      478.09      471.32     21.67 o 
   3   7  20        6.87       10.58      2.96 o 
   4   7  20      218.00      229.66     11.60 o 
   5   7  20        2.50        6.39      4.78 o 
   6   7  20       96.19      103.10     10.40 o 
   7   7  20      104.45      124.13      7.22 o 
   8   7  20       75.68       60.65      5.42 o 
  -8   8  20      282.11      240.38     14.16 o 
  -7   8  20      935.60      999.74     86.02 o 
  -6   8  20      198.48      214.20     15.06 o 
  -5   8  20       51.15       91.07     10.61 o 
  -4   8  20        9.04        7.75      4.81 o 
  -3   8  20       20.93       26.30      7.80 o 
  -2   8  20      193.06      165.33     19.76 o 
  -1   8  20      410.44      403.65     31.42 o 
   0   8  20        5.09        4.39      5.53 o 
   1   8  20      587.97      538.75     36.34 o 
   2   8  20       82.09       66.31      8.22 o 
   3   8  20       47.15       35.09      4.01 o 
   4   8  20      301.52      304.24     15.54 o 
   5   8  20        1.56        2.66      3.50 o 
   6   8  20       61.44       60.81      5.90 o 
   7   8  20      247.64      267.12      9.01 o 
  -8   9  20       65.23       55.71      6.70 o 
  -7   9  20       76.71       67.32     10.18 o 
  -6   9  20       51.84       54.66     10.66 o 
  -5   9  20       11.38       11.12      6.32 o 
  -4   9  20      134.16      120.86     10.89 o 
  -3   9  20        0.61        4.73      3.28 o 
  -2   9  20      411.34      403.67     20.92 o 
  -1   9  20      708.47      646.12     39.40 o 
   0   9  20       26.11       19.10      7.21 o 
   1   9  20       34.77       31.33      8.76 o 
   2   9  20       22.36       17.60      3.41 o 
   3   9  20      735.80      809.35     20.02 o 
   4   9  20        2.46        1.32      3.69 o 
   5   9  20      468.23      515.46     22.79 o 
   6   9  20      300.02      287.68     10.73 o 
  -7  10  20       18.57       21.93      5.04 o 
  -6  10  20       32.89       23.15      6.92 o 
  -5  10  20       60.25       69.10      6.74 o 
  -4  10  20      314.00      290.60     15.54 o 
  -3  10  20      159.07      153.61     12.16 o 
  -2  10  20       18.09       26.21      6.89 o 
  -1  10  20      251.72      227.13     22.47 o 
   0  10  20       21.46       19.13      7.23 o 
   1  10  20      797.24      788.15     27.82 o 
   2  10  20        7.98       13.56      3.25 o 
   3  10  20      185.79      194.75      9.14 o 
   4  10  20       12.30       17.76      4.62 o 
   5  10  20      559.26      548.56     25.35 o 
   6  10  20       39.34       60.82      7.04 o 
  -6  11  20        8.19       16.03      4.81 o 
  -5  11  20       43.05       45.43      8.36 o 
  -4  11  20      136.04       99.50      8.26 o 
  -3  11  20      256.15      210.57     12.96 o 
  -2  11  20       48.65       39.12      5.63 o 
  -1  11  20      143.22      134.23     16.53 o 
   0  11  20        0.15       -0.26      2.47 o 
   1  11  20       13.20       15.26      3.67 o 
   2  11  20      213.95      235.11     12.27 o 
   3  11  20      434.71      441.06     22.53 o 
   4  11  20       26.27       31.47      6.53 o 
   5  11  20      219.52      200.15     13.49 o 
  -6  12  20      340.68      316.64     13.90 o 
  -5  12  20      128.67      110.89     10.40 o 
  -4  12  20        4.68        2.99      3.16 o 
  -3  12  20       62.37       49.81      5.75 o 
  -2  12  20      107.85       85.85      7.26 o 
  -1  12  20       78.05       53.55      9.63 o 
   0  12  20      226.37      215.85     24.36 o 
   1  12  20       48.09       44.22      5.09 o 
   2  12  20       49.11       51.11      5.15 o 
   3  12  20      143.08      155.85     13.31 o 
   4  12  20       86.12       97.72      9.48 o 
   5  12  20      215.38      219.96     11.22 o 
  -4  13  20      382.39      320.47     14.62 o 
  -3  13  20       29.84       26.55      4.59 o 
  -2  13  20      525.48      567.16     25.36 o 
  -1  13  20      288.06      256.02     17.67 o 
   0  13  20        2.21        6.11      2.09 o 
   1  13  20        4.36        6.06      1.76 o 
   2  13  20        1.14        4.03      2.60 o 
   3  13  20        9.93       15.18      3.78 o 
  -9   0  21        3.35        7.98      3.72 o 
  -7   0  21      356.99      314.43     21.03 o 
  -5   0  21      178.76      154.61     15.23 o 
  -3   0  21      135.09      105.17     12.81 o 
  -1   0  21      588.03      509.79     25.66 o 
   1   0  21     9030.59     8644.39    120.00 o 
   3   0  21      306.03      284.32     20.29 o 
   5   0  21      353.96      361.80     23.87 o 
   7   0  21      262.42      247.99     17.06 o 
  -9   1  21      474.69      451.64     13.68 o 
  -8   1  21       71.08       65.91      6.54 o 
  -7   1  21        7.38        9.19      3.20 o 
  -6   1  21      192.31      173.76     11.40 o 
  -5   1  21        4.45        1.82      2.95 o 
  -4   1  21      966.29      789.23     24.43 o 
  -3   1  21      729.31      585.12     54.45 o 
  -2   1  21     2925.59     2751.50     49.37 o 
  -1   1  21     2202.36     2044.16     30.20 o 
   0   1  21      933.10      938.39     20.78 o 
   1   1  21       94.10       92.36      5.98 o 
   2   1  21       13.56       13.17      8.23 o 
   3   1  21     2128.59     2315.14    148.37 o 
   4   1  21       58.93       72.36     18.13 o 
   5   1  21     2025.29     1950.03     38.64 o 
   6   1  21        3.39        7.44      3.87 o 
   7   1  21      281.19      240.02     11.65 o 
   8   1  21       35.64       23.53      3.39 o 
  -9   2  21        7.46        2.39      2.80 o 
  -8   2  21       17.52       22.67      5.06 o 
  -7   2  21       18.59       15.30      7.85 o 
  -6   2  21     1003.51      900.57     25.61 o 
  -5   2  21      140.78      163.29     31.87 o 
  -4   2  21     1694.87     1574.57     34.47 o 
  -3   2  21      366.74      313.06     69.43 o 
  -2   2  21      506.91      425.87     16.50 o 
  -1   2  21      133.40      143.31     13.62 o 
   0   2  21     2031.68     1976.10     30.15 o 
   1   2  21     1008.19     1023.29     19.78 o 
   2   2  21       38.92       34.40      5.89 o 
   3   2  21      231.12      261.62     48.13 o 
   4   2  21      209.65      211.92     27.49 o 
   5   2  21      638.28      633.76     21.85 o 
   6   2  21       32.95       41.78     13.65 o 
   7   2  21       42.54       45.85      5.11 o 
   8   2  21       75.48       88.10      5.67 o 
  -9   3  21       19.38       31.33      5.92 o 
  -8   3  21       65.55       53.39      8.40 o 
  -7   3  21       93.22       71.87      8.97 o 
  -6   3  21        6.85       14.74      4.01 o 
  -5   3  21        9.78       26.92     13.31 o 
  -4   3  21        0.89       11.81      8.11 o 
  -3   3  21     3273.24     3085.39     41.83 o 
  -2   3  21      239.64      190.49     32.90 o 
  -1   3  21      177.12      178.65     10.77 o 
   0   3  21      111.04      103.72      9.60 o 
   1   3  21     1764.40     1761.67     27.48 o 
   2   3  21      273.48      259.65     22.15 o 
   3   3  21        1.28       22.76      7.63 o 
   4   3  21      147.39      126.05     11.48 o 
   5   3  21      195.51      199.78     18.53 o 
   6   3  21       26.83       21.09      6.70 o 
   7   3  21      236.44      230.87     16.90 o 
   8   3  21       86.34       78.60      8.30 o 
  -9   4  21       17.50        9.11      3.91 o 
  -8   4  21        1.40        1.72      3.17 o 
  -7   4  21      132.80      110.88     12.59 o 
  -6   4  21      348.11      402.08     24.65 o 
  -5   4  21     1050.31     1035.72     81.26 o 
  -4   4  21      507.25      448.59     54.77 o 
  -3   4  21       10.44        9.09      2.84 o 
  -2   4  21       72.24       73.58      6.62 o 
  -1   4  21     1610.07     1497.28     34.13 o 
   0   4  21      606.51      606.79     22.11 o 
   1   4  21      510.37      484.65     27.80 o 
   2   4  21      785.37      739.55     37.13 o 
   3   4  21     1012.33     1007.59     44.10 o 
   4   4  21      129.61      117.96      8.92 o 
   5   4  21       11.49        4.33      4.72 o 
   6   4  21        0.86       -0.08      4.40 o 
   7   4  21        0.51        8.36      4.43 o 
   8   4  21       34.39       36.62      5.71 o 
  -9   5  21      302.67      332.41     15.58 o 
  -8   5  21       16.87       11.85      4.61 o 
  -7   5  21       27.78       35.52      7.45 o 
  -6   5  21       10.17        4.18      3.55 o 
  -5   5  21        0.78        5.19      4.24 o 
  -4   5  21      188.83      221.19     13.52 o 
  -3   5  21      763.61      715.70     33.87 o 
  -2   5  21     5442.21     5074.24     53.15 o 
  -1   5  21      710.50      672.34     21.03 o 
   0   5  21       24.93       18.50      4.27 o 
   1   5  21      120.75      142.93     28.09 o 
   2   5  21       78.84       75.53     11.22 o 
   3   5  21      698.82      570.43     24.05 o 
   4   5  21      681.39      688.25     20.82 o 
   5   5  21      420.79      493.72     28.29 o 
   6   5  21        2.07        3.82      3.91 o 
   7   5  21        1.61        2.44      3.27 o 
   8   5  21      162.31      169.55     10.83 o 
  -9   6  21        5.40       11.98      5.24 o 
  -8   6  21       77.65       78.23      8.77 o 
  -7   6  21       11.18       21.19      5.67 o 
  -6   6  21      194.86      192.56     16.25 o 
  -5   6  21       41.52       43.57      8.23 o 
  -4   6  21      198.06      182.49     12.64 o 
  -3   6  21       31.05       34.42      5.78 o 
  -2   6  21      478.27      521.17     21.39 o 
  -1   6  21      524.66      488.63     57.78 o 
   0   6  21       61.80       59.66      9.07 o 
   1   6  21       14.46       13.39      6.29 o 
   2   6  21       18.13       19.32      6.17 o 
   3   6  21        0.27        5.43      3.76 o 
   4   6  21        1.51        4.82      2.64 o 
   5   6  21       28.62       40.29      8.68 o 
   6   6  21       72.17       91.22     11.11 o 
   7   6  21      485.40      519.14     21.55 o 
   8   6  21        0.41        1.94      1.79 o 
  -8   7  21       89.94      117.79     13.57 o 
  -7   7  21       27.56       34.74      6.35 o 
  -6   7  21      520.44      549.76     25.48 o 
  -5   7  21       25.45       21.52      5.91 o 
  -4   7  21       42.19       32.55      5.36 o 
  -3   7  21      228.83      204.18     12.90 o 
  -2   7  21      247.03      231.69     13.93 o 
  -1   7  21      251.56      209.82     22.44 o 
   0   7  21        3.90        6.93      5.43 o 
   1   7  21      297.94      267.32     25.56 o 
   2   7  21      330.29      352.88     21.70 o 
   3   7  21       52.78       41.19      5.29 o 
   4   7  21      504.66      538.33     21.14 o 
   5   7  21      322.57      310.14     20.58 o 
   6   7  21       38.46       34.91      4.64 o 
   7   7  21       10.05        6.23      2.81 o 
  -8   8  21        7.43       25.58      5.15 o 
  -7   8  21      105.41      128.55     19.24 o 
  -6   8  21        7.82        7.32      3.48 o 
  -5   8  21      329.06      319.68     18.70 o 
  -4   8  21        0.04        0.73      2.36 o 
  -3   8  21      123.37      155.89     17.84 o 
  -2   8  21      148.29      162.94     13.30 o 
  -1   8  21      117.18      128.25     17.65 o 
   0   8  21       46.89       41.49     10.19 o 
   1   8  21      656.73      593.17     35.95 o 
   2   8  21        2.37        2.31      2.91 o 
   3   8  21       35.42       38.28      6.65 o 
   4   8  21      352.04      364.02     25.73 o 
   5   8  21        0.73        2.16      3.05 o 
   6   8  21      971.92     1008.91     21.19 o 
  -7   9  21       66.91       62.67      8.63 o 
  -6   9  21        4.18        4.18      3.54 o 
  -5   9  21       99.86       96.17     13.82 o 
  -4   9  21       92.53       90.60      9.04 o 
  -3   9  21       10.60        9.82      3.85 o 
  -2   9  21       58.17       54.12      7.54 o 
  -1   9  21       72.25       78.50     13.51 o 
   0   9  21        4.44        4.76      4.63 o 
   1   9  21      152.75      159.22     12.10 o 
   2   9  21      216.94      205.35     10.54 o 
   3   9  21      362.65      352.21     16.29 o 
   4   9  21        1.51        1.25      3.59 o 
   5   9  21       58.75       65.62      5.98 o 
   6   9  21       24.72       33.03     10.19 o 
  -7  10  21       23.02       16.59      3.95 o 
  -6  10  21        6.65       14.14      4.88 o 
  -5  10  21       12.34        8.98      5.08 o 
  -4  10  21       33.69       49.65      6.20 o 
  -3  10  21       56.78       47.30      6.60 o 
  -2  10  21       40.29       37.13      5.95 o 
  -1  10  21       61.50       61.65     11.62 o 
   0  10  21      275.63      276.40     24.24 o 
   1  10  21        1.00        0.81      2.94 o 
   2  10  21       37.21       43.21      5.80 o 
   3  10  21       69.88       89.64      7.37 o 
   4  10  21      238.20      263.34     14.29 o 
   5  10  21       95.28      116.84     10.96 o 
   6  10  21       86.44       80.38      6.71 o 
  -6  11  21       96.90      101.45      9.22 o 
  -5  11  21        9.93       12.82      4.73 o 
  -4  11  21       17.84       13.76      3.14 o 
  -3  11  21       18.75       29.88      4.68 o 
  -2  11  21      145.44      159.74     10.39 o 
  -1  11  21      257.38      264.18     21.64 o 
   0  11  21      238.25      254.24     12.96 o 
   1  11  21        0.71        0.49      3.14 o 
   2  11  21      366.50      393.38     14.37 o 
   3  11  21       74.27       67.90      8.11 o 
   4  11  21        5.21        0.13      3.18 o 
   5  11  21      102.12      107.35      8.93 o 
  -5  12  21        5.93       13.26      3.35 o 
  -4  12  21       72.87       79.71      8.59 o 
  -3  12  21      118.10       97.64      6.96 o 
  -2  12  21       16.76       16.51      5.18 o 
  -1  12  21       60.98       59.73      5.63 o 
   0  12  21      216.06      217.75     17.45 o 
   1  12  21      208.06      233.68     17.09 o 
   2  12  21      206.13      238.06     11.06 o 
   3  12  21      338.78      332.58     17.58 o 
   4  12  21      329.90      349.94     15.54 o 
  -1  13  21      466.91      471.72     21.99 o 
   0  13  21       51.05       54.69      7.67 o 
   1  13  21      256.71      263.73     11.29 o 
   2  13  21      410.82      451.68     16.52 o 
  -8   0  22      189.87      175.87     14.15 o 
  -6   0  22        1.61        0.56      3.54 o 
  -4   0  22      135.04      132.90     14.69 o 
  -2   0  22     6319.94     5562.01     95.01 o 
   0   0  22     1130.44     1093.46     30.37 o 
   2   0  22      413.32      402.88     27.78 o 
   4   0  22      607.07      659.91     32.83 o 
   6   0  22        6.91        9.21      4.82 o 
   8   0  22        3.02        0.85      2.08 o 
  -9   1  22       72.11       98.00     39.52 o 
  -8   1  22       41.57       40.54      5.04 o 
  -7   1  22      163.12      149.83     19.23 o 
  -6   1  22        3.24        5.71      2.69 o 
  -5   1  22      264.88      266.70     14.22 o 
  -4   1  22      876.12      778.77     58.34 o 
  -3   1  22      212.31      204.47     52.27 o 
  -2   1  22      239.32      207.33     13.18 o 
  -1   1  22     1122.36     1033.86     23.48 o 
   0   1  22      499.96      418.60     13.34 o 
   1   1  22      289.17      285.84     11.35 o 
   2   1  22      349.43      296.23     22.83 o 
   3   1  22       36.07       39.30     10.74 o 
   4   1  22      614.62      642.41     45.44 o 
   5   1  22       52.76       57.36      7.66 o 
   6   1  22      349.43      352.17     15.68 o 
   7   1  22       12.55       12.32      3.08 o 
   8   1  22       64.49       52.17      6.60 o 
  -9   2  22       46.12       49.22      6.76 o 
  -8   2  22      114.89       89.32      9.95 o 
  -7   2  22      438.95      406.26     16.20 o 
  -6   2  22      563.88      520.19     95.76 o 
  -5   2  22      499.92      453.25     26.15 o 
  -4   2  22      486.28      476.41     40.01 o 
  -3   2  22     3075.60     2987.98     49.77 o 
  -2   2  22      485.78      455.69     39.52 o 
  -1   2  22       63.58       53.82     20.85 o 
   0   2  22      515.51      483.55     19.09 o 
   1   2  22      275.21      245.52     25.59 o 
   2   2  22      727.78      744.03     37.79 o 
   3   2  22      344.90      375.47     63.77 o 
   4   2  22      235.49      262.24     21.85 o 
   5   2  22      161.65      166.86     10.94 o 
   6   2  22       17.88       18.30      3.72 o 
   7   2  22       54.73       46.24      5.28 o 
   8   2  22       98.10       94.42      8.50 o 
  -9   3  22        8.24       11.34      3.74 o 
  -8   3  22      660.02      756.31     28.85 o 
  -7   3  22        0.18        4.80      2.79 o 
  -6   3  22      468.20      453.12     17.86 o 
  -5   3  22      329.37      287.84     20.52 o 
  -4   3  22      177.96      171.66     29.79 o 
  -3   3  22      190.08      155.98     10.47 o 
  -2   3  22      344.44      300.60     15.63 o 
  -1   3  22      922.34      889.14     54.52 o 
   0   3  22        3.73        8.00      4.14 o 
   1   3  22      433.90      472.27     20.38 o 
   2   3  22      193.93      204.58     19.90 o 
   3   3  22        1.21        8.45      5.49 o 
   4   3  22      268.46      312.89     23.67 o 
   5   3  22       27.35       29.88      5.29 o 
   6   3  22      643.60      621.15     28.82 o 
   7   3  22        7.18       14.51      4.87 o 
   8   3  22       27.61       25.55      4.53 o 
  -9   4  22      368.26      382.72     16.35 o 
  -8   4  22       24.43       15.58      4.91 o 
  -7   4  22        0.35        1.60      3.32 o 
  -6   4  22      119.44      148.78     14.92 o 
  -5   4  22        4.28        6.78      3.05 o 
  -4   4  22      155.82      177.61     11.65 o 
  -3   4  22       93.38       93.63     12.45 o 
  -2   4  22      249.72      210.95     11.15 o 
  -1   4  22       64.75       43.02      5.38 o 
   0   4  22       10.32        2.24      3.30 o 
   1   4  22        9.60       13.04      4.15 o 
   2   4  22       27.65       16.83      6.86 o 
   3   4  22     1179.94     1164.92     47.66 o 
   4   4  22      267.96      262.06     15.56 o 
   5   4  22       38.96       33.65      8.33 o 
   6   4  22       23.97       23.11      6.50 o 
   7   4  22      191.91      154.60     12.54 o 
   8   4  22       23.69       20.25      4.06 o 
  -9   5  22      250.66      303.94     17.26 o 
  -8   5  22       25.63       39.92      6.67 o 
  -7   5  22      568.30      605.97     26.97 o 
  -6   5  22      112.93      133.44     13.58 o 
  -5   5  22      181.99      193.52     17.01 o 
  -4   5  22       44.50       60.55      7.08 o 
  -3   5  22       29.31       32.28      4.51 o 
  -2   5  22      112.69      113.58     13.99 o 
  -1   5  22      282.75      234.46     11.81 o 
   0   5  22        1.40        6.16      3.73 o 
   1   5  22       15.65       12.64      3.26 o 
   2   5  22       33.32       29.85      5.65 o 
   3   5  22      315.71      250.40     22.38 o 
   4   5  22      285.56      299.45     20.66 o 
   5   5  22     1248.15     1170.19     42.02 o 
   6   5  22        3.85        3.83      3.89 o 
   7   5  22       96.02       96.07      9.39 o 
   8   5  22        7.15        7.58      2.60 o 
  -8   6  22      150.81      200.88     12.75 o 
  -7   6  22        3.57        8.78      4.17 o 
  -6   6  22       93.53       86.45     10.65 o 
  -5   6  22      369.83      448.22     24.80 o 
  -4   6  22      348.10      337.17     16.11 o 
  -3   6  22        8.19        7.45      3.23 o 
  -2   6  22       49.24       35.71      7.05 o 
  -1   6  22       84.82       69.52      8.02 o 
   0   6  22      266.74      273.29     39.61 o 
   1   6  22      153.55      114.64     11.17 o 
   2   6  22      978.20      930.69     30.56 o 
   3   6  22      119.72      120.53      8.85 o 
   4   6  22       89.75       96.95      9.18 o 
   5   6  22       70.06       67.36      9.84 o 
   6   6  22       25.15       27.11      9.28 o 
   7   6  22       26.18        9.52      3.46 o 
  -8   7  22       26.08       35.20      8.51 o 
  -7   7  22       84.26       85.38      8.94 o 
  -6   7  22       93.86       84.79     10.01 o 
  -5   7  22       30.15       45.94      7.80 o 
  -4   7  22        1.15        0.49      2.33 o 
  -3   7  22       37.57       47.25      6.27 o 
  -2   7  22      606.64      574.82     39.39 o 
  -1   7  22      852.94      836.16     43.87 o 
   0   7  22       58.44       71.38     13.08 o 
   1   7  22      298.69      287.95     16.92 o 
   2   7  22      474.62      467.63     21.23 o 
   3   7  22      159.83      160.33      9.81 o 
   4   7  22        2.58        1.99      2.40 o 
   5   7  22      119.34      124.45     12.49 o 
   6   7  22       82.78       84.36      9.62 o 
   7   7  22        0.37       -0.04      1.88 o 
  -7   8  22        3.03        4.16      2.02 o 
  -6   8  22       17.23       22.75      3.87 o 
  -5   8  22      411.01      413.66     20.30 o 
  -4   8  22       30.41       41.85      5.36 o 
  -3   8  22      165.51      164.85     17.54 o 
  -2   8  22       13.26       27.78      5.53 o 
  -1   8  22       53.98       41.91      9.78 o 
   0   8  22      129.16      116.98     16.60 o 
   1   8  22      654.35      599.33     23.64 o 
   2   8  22      148.66      141.14     11.28 o 
   3   8  22     1191.17     1173.72     24.51 o 
   4   8  22      271.65      259.80     17.84 o 
   5   8  22       36.17       27.18      5.62 o 
   6   8  22      200.16      221.13      8.88 o 
  -7   9  22      248.73      240.53     14.84 o 
  -6   9  22        1.26        1.73      3.51 o 
  -5   9  22      228.63      212.84     19.04 o 
  -4   9  22       15.75       15.95      3.88 o 
  -3   9  22      300.69      286.17     15.76 o 
  -2   9  22       66.53       67.65      7.94 o 
  -1   9  22       26.61       25.25      8.16 o 
   0   9  22      290.95      283.07     25.12 o 
   1   9  22        0.51        6.08      3.24 o 
   2   9  22      124.72      124.08      7.98 o 
   3   9  22      263.89      286.84     24.25 o 
   4   9  22     1043.10     1049.69     31.71 o 
   5   9  22       98.60       94.77     11.67 o 
   6   9  22      571.86      548.44     17.47 o 
  -6  10  22       81.11       79.86      8.98 o 
  -5  10  22      202.22      170.44     15.06 o 
  -4  10  22        1.16        1.87      2.10 o 
  -3  10  22       15.63       13.25      3.30 o 
  -2  10  22       48.47       53.91      9.93 o 
  -1  10  22       95.87       99.41     13.87 o 
   0  10  22       12.33       14.32      5.98 o 
   1  10  22       11.17       14.88      2.91 o 
   2  10  22      111.80      111.94      8.44 o 
   3  10  22      204.99      251.79     11.11 o 
   4  10  22       90.81       77.53     10.58 o 
   5  10  22        4.68        8.14      3.05 o 
  -5  11  22       34.67       31.00      5.57 o 
  -4  11  22      259.51      242.75     15.78 o 
  -3  11  22      895.39      860.86     21.49 o 
  -2  11  22       21.55       28.37      6.64 o 
  -1  11  22       44.92       45.09      5.46 o 
   0  11  22        6.66       12.31      3.94 o 
   1  11  22        3.56        0.56      3.10 o 
   2  11  22       11.77       16.26      4.87 o 
   3  11  22        6.55        9.30      2.18 o 
   4  11  22       13.34        7.13      2.95 o 
  -2  12  22      132.14      141.16      7.75 o 
  -1  12  22        2.43        4.65      1.88 o 
   0  12  22       91.11       95.59     10.76 o 
   1  12  22        0.24        2.90      1.98 o 
   2  12  22       31.84       26.94      3.56 o 
   3  12  22      334.62      394.81     16.87 o 
   0  13  22        2.50        0.85      2.13 o 
  -9   0  23       99.58      114.95      8.28 o 
  -7   0  23      302.79      235.41     17.26 o 
  -5   0  23      230.89      197.00     17.22 o 
  -3   0  23       30.64       24.04      6.54 o 
  -1   0  23       78.13       94.12      9.01 o 
   1   0  23      341.18      322.81     17.35 o 
   3   0  23      182.67      176.48     17.62 o 
   5   0  23      251.57      256.07     18.71 o 
   7   0  23        9.38       10.34      3.75 o 
  -9   1  23      206.99      235.76     12.37 o 
  -8   1  23        2.73        4.17      1.99 o 
  -7   1  23        1.55        4.89      2.62 o 
  -6   1  23       81.06      102.64     12.43 o 
  -5   1  23      154.90      144.00     10.51 o 
  -4   1  23      638.28      586.17     21.42 o 
  -3   1  23      144.22      148.08     11.31 o 
  -2   1  23       89.84      108.22      7.76 o 
  -1   1  23       11.32       12.34      4.63 o 
   0   1  23      260.14      238.64     12.88 o 
   1   1  23      526.42      526.09     15.51 o 
   2   1  23      363.71      359.80     18.91 o 
   3   1  23      358.48      354.36     21.15 o 
   4   1  23      332.10      334.69     20.82 o 
   5   1  23       91.68       88.97      9.54 o 
   6   1  23      167.05      169.92      9.83 o 
   7   1  23       74.92       74.80     14.17 o 
   8   1  23       98.36       73.17      6.35 o 
  -9   2  23       72.31       71.28      7.10 o 
  -8   2  23      594.33      635.29     16.73 o 
  -7   2  23        3.94        4.05      2.72 o 
  -6   2  23      880.51      815.86     23.61 o 
  -5   2  23       68.33       78.52     19.52 o 
  -4   2  23      235.62      203.29     12.80 o 
  -3   2  23       19.26       33.14      4.53 o 
  -2   2  23       82.03       69.89      8.03 o 
  -1   2  23       14.99       14.57      4.23 o 
   0   2  23       88.50       76.59      8.36 o 
   1   2  23      157.93      172.89     14.84 o 
   2   2  23      942.59      905.49     41.74 o 
   3   2  23       37.74       40.71      5.87 o 
   4   2  23       76.67       79.10      9.45 o 
   5   2  23      150.65      149.51     20.88 o 
   6   2  23       13.57       16.80      3.31 o 
   7   2  23       59.08       65.60      8.10 o 
   8   2  23       12.10       11.81      2.97 o 
  -9   3  23       25.25       29.05      4.74 o 
  -8   3  23      422.23      436.38     20.89 o 
  -7   3  23      101.24      113.08     12.06 o 
  -6   3  23      477.25      509.17     18.29 o 
  -5   3  23      250.84      243.55     30.35 o 
  -4   3  23      592.27      564.41     49.31 o 
  -3   3  23       85.86       75.47     12.83 o 
  -2   3  23      991.19      905.84     22.96 o 
  -1   3  23        0.39       -0.11      3.04 o 
   0   3  23      245.63      238.69     14.60 o 
   1   3  23       24.12       38.10      6.25 o 
   2   3  23      130.31      127.38     15.90 o 
   3   3  23      494.37      520.42     25.96 o 
   4   3  23       23.97       22.80      7.03 o 
   5   3  23      109.52      112.94     15.87 o 
   6   3  23       11.80       17.22      5.83 o 
   7   3  23       91.70       98.31      9.60 o 
   8   3  23       35.40       47.19      5.20 o 
  -9   4  23      385.61      381.17     14.36 o 
  -8   4  23       78.87       98.16      9.81 o 
  -7   4  23        2.57        4.12      3.68 o 
  -6   4  23      430.37      413.94     23.78 o 
  -5   4  23      388.28      376.45     16.23 o 
  -4   4  23      198.30      229.09     13.10 o 
  -3   4  23       43.80       59.34      6.04 o 
  -2   4  23      495.44      448.86     17.53 o 
  -1   4  23       74.70       56.86      5.95 o 
   0   4  23      747.85      612.88     31.66 o 
   1   4  23       35.92       17.72      4.24 o 
   2   4  23      113.78       83.92     13.18 o 
   3   4  23      193.34      235.83     12.46 o 
   4   4  23     1589.66     1548.52     36.26 o 
   5   4  23      155.35      150.61     15.15 o 
   6   4  23      109.11      136.22     12.77 o 
   7   4  23      480.42      516.76     20.51 o 
  -8   5  23      185.79      215.66     13.50 o 
  -7   5  23      251.76      257.95     16.90 o 
  -6   5  23       43.84       38.56      7.66 o 
  -5   5  23      403.30      380.24     23.32 o 
  -4   5  23        6.77        5.23      2.84 o 
  -3   5  23        0.06        4.47      2.27 o 
  -2   5  23      352.50      364.42     14.46 o 
  -1   5  23      236.52      240.70     32.19 o 
   0   5  23     1502.82     1380.32     74.84 o 
   1   5  23      663.69      622.28     25.16 o 
   2   5  23     1194.07     1091.13     33.15 o 
   3   5  23       29.13       34.44      7.07 o 
   4   5  23       76.15       76.49     10.86 o 
   5   5  23        0.73        5.94      4.45 o 
   6   5  23      408.75      426.29     21.34 o 
   7   5  23      219.40      217.55     12.65 o 
  -8   6  23       84.20       72.46      7.10 o 
  -7   6  23      145.27      159.07     12.41 o 
  -6   6  23        5.46        1.61      3.18 o 
  -5   6  23       80.04       94.35     11.42 o 
  -4   6  23        0.69        3.53      2.77 o 
  -3   6  23     3146.37     2898.46     65.43 o 
  -2   6  23      108.22      126.89     31.31 o 
  -1   6  23      282.07      259.84     15.05 o 
   0   6  23      167.35      133.45     10.88 o 
   1   6  23      416.74      398.34     19.94 o 
   2   6  23        3.51        7.58      3.76 o 
   3   6  23      409.99      397.11     15.37 o 
   4   6  23       41.86       39.49      5.74 o 
   5   6  23      716.52      654.18     28.17 o 
   6   6  23       14.12       16.53      2.95 o 
   7   6  23      126.48      120.47      8.62 o 
  -8   7  23        1.85        5.17      2.34 o 
  -7   7  23        2.58        5.55      2.65 o 
  -6   7  23       87.20       81.80      9.07 o 
  -5   7  23      571.83      647.83     26.93 o 
  -4   7  23       69.84       69.32     11.02 o 
  -3   7  23        9.12       19.60      4.26 o 
  -2   7  23      233.71      227.25     13.42 o 
  -1   7  23     1430.92     1326.38     54.13 o 
   0   7  23     1537.34     1525.78     58.76 o 
   1   7  23      419.33      334.30     17.99 o 
   2   7  23       41.56       51.99      7.19 o 
   3   7  23        0.71       -0.16      2.46 o 
   4   7  23       78.94       90.98      8.05 o 
   5   7  23       13.78       18.09      5.08 o 
   6   7  23      162.78      179.49      7.94 o 
  -7   8  23       35.34       51.52      7.52 o 
  -6   8  23      124.79      156.62      8.63 o 
  -5   8  23       24.80       22.64      3.99 o 
  -4   8  23      757.24      774.39     30.26 o 
  -3   8  23        0.66        5.45      2.99 o 
  -2   8  23     1292.58     1292.00     49.92 o 
  -1   8  23        0.75        0.21      4.16 o 
   0   8  23       65.92       62.80     11.98 o 
   1   8  23       79.53       75.09      8.38 o 
   2   8  23      279.07      283.32     12.22 o 
   3   8  23       52.99       42.58      4.74 o 
   4   8  23      363.75      345.90     13.67 o 
   5   8  23        3.37        1.86      2.54 o 
   6   8  23      645.39      688.17     18.02 o 
  -6   9  23       20.53       30.94      6.23 o 
  -5   9  23        6.94        3.81      2.96 o 
  -4   9  23       10.59       14.50      3.60 o 
  -3   9  23        5.54        4.17      2.55 o 
  -2   9  23      163.19      155.93     16.70 o 
  -1   9  23      127.09      132.65     16.38 o 
   0   9  23        1.66        3.09      2.75 o 
   1   9  23      409.43      457.47     18.69 o 
   2   9  23       11.19        9.39      2.53 o 
   3   9  23      134.79      168.96      9.90 o 
   4   9  23       70.95       72.61      7.78 o 
   5   9  23       21.69       15.80     10.20 o 
  -6  10  23       16.19       15.00      3.68 o 
  -5  10  23       37.47       47.50      7.36 o 
  -4  10  23      149.13      158.00      8.77 o 
  -3  10  23       13.99        6.70      2.19 o 
  -2  10  23      362.04      322.01     22.02 o 
  -1  10  23       83.27       76.85     11.60 o 
   0  10  23      242.86      267.83     13.43 o 
   1  10  23       68.82       79.04      6.73 o 
   2  10  23      253.83      264.33     11.85 o 
   3  10  23        7.31        6.77      3.31 o 
   4  10  23      216.02      220.28     14.40 o 
   5  10  23      213.93      183.44     10.07 o 
  -4  11  23      180.46      184.55     11.36 o 
  -3  11  23       16.97        9.96      2.33 o 
  -2  11  23       55.32       50.41      7.90 o 
  -1  11  23      111.15      112.11      8.15 o 
   0  11  23      312.56      334.54     13.93 o 
   1  11  23       54.70       74.55      9.68 o 
   2  11  23       94.66       94.79      9.53 o 
   3  11  23       14.71       15.75      4.00 o 
   4  11  23       34.47       24.15      4.20 o 
  -2  12  23      338.54      312.52     16.42 o 
  -1  12  23       11.58       10.50      4.02 o 
   0  12  23        1.03        4.75      2.79 o 
   1  12  23      104.74      109.99      6.44 o 
   2  12  23       11.00       10.63      3.00 o 
  -8   0  24      304.05      342.11     17.18 o 
  -6   0  24        5.04        6.96      4.02 o 
  -4   0  24      286.14      247.24     19.86 o 
  -2   0  24      420.21      431.42     34.92 o 
   0   0  24      159.98      160.51     12.01 o 
   2   0  24     2284.10     2094.04     63.64 o 
   4   0  24       30.49       40.62      8.26 o 
   6   0  24     1025.00     1084.31     32.10 o 
  -8   1  24       34.62       48.62      4.76 o 
  -7   1  24       16.86       20.61      3.87 o 
  -6   1  24        1.36        4.02      2.86 o 
  -5   1  24        3.07        9.56      4.18 o 
  -4   1  24       30.93       33.37      5.56 o 
  -3   1  24       14.13       20.66      3.80 o 
  -2   1  24       30.38       39.81      4.80 o 
  -1   1  24      546.43      559.42     15.30 o 
   0   1  24      669.35      683.01     18.01 o 
   1   1  24       18.89       25.19      5.10 o 
   2   1  24      460.71      472.08     20.25 o 
   3   1  24     1120.59     1251.86     36.13 o 
   4   1  24       15.18       18.49      4.37 o 
   5   1  24      188.56      203.08     24.90 o 
   6   1  24        3.50        5.40      2.58 o 
   7   1  24        0.79        0.61      1.39 o 
  -8   2  24        4.99        3.95      4.22 o 
  -7   2  24       34.74       32.93      4.67 o 
  -6   2  24        2.22        7.66      3.29 o 
  -5   2  24       66.63       52.66      6.54 o 
  -4   2  24      594.30      612.50     21.72 o 
  -3   2  24      421.38      392.13     19.23 o 
  -2   2  24      933.89      904.52     46.89 o 
  -1   2  24      595.23      544.05     52.03 o 
   0   2  24      156.38      164.46      8.64 o 
   1   2  24       16.33       23.18      3.95 o 
   2   2  24        1.26        2.59      4.44 o 
   3   2  24       15.80       11.59      4.02 o 
   4   2  24      207.56      220.29     12.10 o 
   5   2  24      256.68      282.87     12.61 o 
   6   2  24      103.62      118.60     11.52 o 
   7   2  24      116.79       87.61      8.31 o 
  -8   3  24       36.05       49.03      7.05 o 
  -7   3  24      265.96      272.16     22.50 o 
  -6   3  24       20.80       21.63     10.90 o 
  -5   3  24      154.83      153.03     10.46 o 
  -4   3  24      730.12      690.99     22.79 o 
  -3   3  24       10.99        5.91      4.46 o 
  -2   3  24      327.22      299.35     14.65 o 
  -1   3  24      160.94      152.98     11.45 o 
   0   3  24     1392.67     1307.26     27.74 o 
   1   3  24        3.85       13.75      3.93 o 
   2   3  24      276.65      287.67     23.79 o 
   3   3  24        7.96        2.82      3.25 o 
   4   3  24       54.52       66.50     14.81 o 
   5   3  24       77.93       78.92      9.47 o 
   6   3  24        0.29        7.44      4.02 o 
   7   3  24       15.33       36.30      5.52 o 
  -8   4  24      209.25      237.61     13.71 o 
  -7   4  24       72.55       67.72      9.02 o 
  -6   4  24       28.63       48.86      8.46 o 
  -5   4  24       65.64       80.03      7.48 o 
  -4   4  24       68.80       86.14     10.10 o 
  -3   4  24      629.25      643.89     18.58 o 
  -2   4  24      718.81      657.11     19.42 o 
  -1   4  24      634.58      602.89     27.44 o 
   0   4  24      114.19       98.42      7.95 o 
   1   4  24       38.14       39.26      6.61 o 
   2   4  24      249.22      253.95     16.10 o 
   3   4  24      360.96      363.06     15.07 o 
   4   4  24      456.39      552.04     20.97 o 
   5   4  24      283.75      298.99     19.57 o 
   6   4  24       83.65      103.98     10.42 o 
   7   4  24        0.09        5.44      3.15 o 
  -8   5  24       17.72       50.96      6.14 o 
  -7   5  24      158.52      192.80     13.79 o 
  -6   5  24       53.26       37.69      7.34 o 
  -5   5  24        3.31        0.84      3.51 o 
  -4   5  24      122.03      117.87      9.30 o 
  -3   5  24     1814.48     1805.84     38.41 o 
  -2   5  24        1.16        5.14      2.62 o 
  -1   5  24      152.96      142.95     11.55 o 
   0   5  24      167.13      185.92     10.73 o 
   1   5  24      201.16      181.51     27.68 o 
   2   5  24      333.27      293.96     17.08 o 
   3   5  24      574.41      598.39     19.35 o 
   4   5  24       25.95       24.56      4.72 o 
   5   5  24      296.62      318.10     19.38 o 
   6   5  24      216.33      238.09     14.74 o 
   7   5  24       10.86       10.24      3.04 o 
  -8   6  24        2.15        6.11      2.75 o 
  -7   6  24        3.47        2.22      2.60 o 
  -6   6  24       25.88       21.61      5.33 o 
  -5   6  24      350.71      474.83     23.99 o 
  -4   6  24        4.61        7.10      2.93 o 
  -3   6  24      177.31      219.40     25.30 o 
  -2   6  24      253.83      219.85     13.42 o 
  -1   6  24      636.11      593.95     29.99 o 
   0   6  24      562.51      556.51     17.72 o 
   1   6  24       23.37       35.30      6.39 o 
   2   6  24      223.17      219.92     14.47 o 
   3   6  24       85.85       91.83     10.21 o 
   4   6  24      201.96      233.75     12.61 o 
   5   6  24       76.76       92.70     10.12 o 
   6   6  24      196.85      206.21     12.48 o 
  -7   7  24        5.54        5.43      1.93 o 
  -6   7  24        6.72        3.68      2.87 o 
  -5   7  24      729.69      760.26     27.41 o 
  -4   7  24      126.99      132.97      9.25 o 
  -3   7  24        0.39        3.29      2.50 o 
  -2   7  24      316.90      286.17     24.94 o 
  -1   7  24      155.31      140.85     17.19 o 
   0   7  24      163.05      155.13     12.16 o 
   1   7  24        0.97        0.85      2.93 o 
   2   7  24      143.40      153.00     11.50 o 
   3   7  24      147.79      178.17      9.35 o 
   4   7  24        8.29        6.52      4.58 o 
   5   7  24       34.98       24.55      5.19 o 
   6   7  24       25.57       22.08      4.04 o 
  -7   8  24      555.35      503.75     18.92 o 
  -6   8  24       23.03       29.01      6.54 o 
  -5   8  24        3.87       12.33      3.71 o 
  -4   8  24      118.98       99.23      8.07 o 
  -3   8  24       17.07       16.96      5.08 o 
  -2   8  24      899.93      856.47     38.85 o 
  -1   8  24      182.38      166.23     18.24 o 
   0   8  24       32.68       33.11      5.52 o 
   1   8  24      189.83      179.55     12.22 o 
   2   8  24       27.99       19.94      3.28 o 
   3   8  24      394.47      394.14     30.98 o 
   4   8  24        3.31        5.52      3.20 o 
   5   8  24      389.28      362.68     11.32 o 
  -6   9  24      139.20      134.18     10.47 o 
  -5   9  24       59.79       61.51      8.43 o 
  -4   9  24      564.40      453.66     14.97 o 
  -3   9  24       18.77       23.06      4.12 o 
  -2   9  24       10.96        9.85      4.88 o 
  -1   9  24      153.72      141.84     15.80 o 
   0   9  24       28.38       39.00      5.84 o 
   1   9  24      108.07      115.60      7.16 o 
   2   9  24      191.83      235.32      9.48 o 
   3   9  24      171.21      197.16      9.64 o 
   4   9  24        1.08       -0.33      2.27 o 
   5   9  24      452.14      482.87     16.48 o 
  -5  10  24       10.52        6.47      2.75 o 
  -4  10  24        0.33       -0.08      1.35 o 
  -3  10  24        6.94        4.10      2.61 o 
  -2  10  24       31.45       25.08      6.08 o 
  -1  10  24      656.14      655.45     32.04 o 
   0  10  24        4.90        5.74      2.62 o 
   1  10  24       15.60        9.13      2.18 o 
   2  10  24      112.46      131.35      7.52 o 
   3  10  24       37.78       30.99      3.03 o 
   4  10  24        4.29        3.11      2.43 o 
  -3  11  24      484.77      512.94     29.98 o 
  -2  11  24        0.30        1.69      2.17 o 
  -1  11  24       14.36       21.35      3.28 o 
   0  11  24       23.33       19.18      3.13 o 
   1  11  24      312.45      308.57     17.25 o 
   2  11  24      118.98      120.08      6.77 o 
   3  11  24        1.30       -0.32      1.96 o 
  -1  12  24      380.71      356.43     16.13 o 
   0  12  24      382.61      499.91     18.78 o 
  -7   0  25      186.02      225.35     15.34 o 
  -5   0  25       38.93       30.63      6.97 o 
  -3   0  25      487.95      425.93     43.34 o 
  -1   0  25     2688.94     2585.40     46.18 o 
   1   0  25     2150.99     2229.12     63.24 o 
   3   0  25        0.10        8.72      4.66 o 
   5   0  25      341.14      384.47     20.16 o 
  -8   1  25        8.63       10.16      2.23 o 
  -7   1  25       29.70       35.76      6.49 o 
  -6   1  25      142.37      112.27      8.45 o 
  -5   1  25      101.34       84.25     11.74 o 
  -4   1  25       78.38       78.61     16.79 o 
  -3   1  25     1357.32     1175.63     32.03 o 
  -2   1  25        4.13        7.53      3.12 o 
  -1   1  25        2.32        4.98      2.24 o 
   0   1  25       42.74       34.34      4.17 o 
   1   1  25      776.73      832.66     33.03 o 
   2   1  25       12.19       13.34      4.11 o 
   3   1  25     1285.68     1489.73     32.41 o 
   4   1  25      156.91      182.44     10.78 o 
   5   1  25       12.45       14.91      3.31 o 
   6   1  25       11.33        7.73      2.23 o 
   7   1  25      146.05      178.68      9.65 o 
  -8   2  25        4.94        3.58      2.65 o 
  -7   2  25        8.95       10.04      2.72 o 
  -6   2  25      103.59      115.73      9.13 o 
  -5   2  25        3.35       11.77      6.16 o 
  -4   2  25        1.97       12.98      3.88 o 
  -3   2  25      254.64      272.08     19.36 o 
  -2   2  25      440.88      417.45     23.43 o 
  -1   2  25      353.76      352.27     14.23 o 
   0   2  25        4.23        0.19      2.45 o 
   1   2  25      205.12      207.18     19.66 o 
   2   2  25       38.03       52.57     10.78 o 
   3   2  25      119.18      163.72     16.70 o 
   4   2  25       17.72       15.94      5.65 o 
   5   2  25      324.69      359.82     14.55 o 
   6   2  25      126.10      130.21     10.83 o 
   7   2  25       47.11       36.57      4.66 o 
  -8   3  25       29.23       38.45      5.54 o 
  -7   3  25        5.39        7.61      3.95 o 
  -6   3  25      292.66      283.94     36.59 o 
  -5   3  25        7.83        5.81      2.76 o 
  -4   3  25      498.17      438.14     31.45 o 
  -3   3  25      392.05      392.84     17.12 o 
  -2   3  25      167.34      170.74      9.96 o 
  -1   3  25       14.40       12.25      2.92 o 
   0   3  25        0.24        5.75      3.19 o 
   1   3  25      169.81      136.78     16.06 o 
   2   3  25       15.21       20.13      7.26 o 
   3   3  25      148.26      158.02     13.45 o 
   4   3  25       28.05       36.27      5.63 o 
   5   3  25      447.90      468.24     24.55 o 
   6   3  25        2.18        4.70      3.11 o 
   7   3  25       83.16      113.23      7.81 o 
  -8   4  25       14.14       23.98      4.26 o 
  -7   4  25      167.18      180.28     13.15 o 
  -6   4  25        1.57        6.45      4.42 o 
  -5   4  25       42.19       42.89      5.43 o 
  -4   4  25      147.55      135.92     26.16 o 
  -3   4  25      356.86      304.80     12.52 o 
  -2   4  25        2.98       11.15      2.95 o 
  -1   4  25       33.53       41.87     11.47 o 
   0   4  25     1177.34     1182.60     26.49 o 
   1   4  25      226.18      225.62     15.00 o 
   2   4  25      102.33       85.61      9.61 o 
   3   4  25      139.78       97.08      7.72 o 
   4   4  25       22.05       30.20     16.06 o 
   5   4  25      122.70      141.68     12.70 o 
   6   4  25      172.53      194.83     12.63 o 
   7   4  25      648.52      605.06     16.61 o 
  -7   5  25        0.39        0.24      2.47 o 
  -6   5  25      179.40      186.37     14.20 o 
  -5   5  25       89.06       66.35      9.42 o 
  -4   5  25      323.53      297.47     20.21 o 
  -3   5  25      128.53      118.97      7.64 o 
  -2   5  25      114.11       73.08     11.09 o 
  -1   5  25      433.85      411.55     18.81 o 
   0   5  25        1.38        5.66      2.93 o 
   1   5  25       96.33       93.82      9.67 o 
   2   5  25      204.39      202.35     13.76 o 
   3   5  25      552.49      550.10     17.28 o 
   4   5  25       85.17      106.92      8.60 o 
   5   5  25       31.94       35.05      6.64 o 
   6   5  25       29.07       30.99      5.20 o 
  -7   6  25       24.05       34.85      3.94 o 
  -6   6  25       19.63       29.31      5.59 o 
  -5   6  25      156.25      158.26     13.12 o 
  -4   6  25        1.69        5.92      2.41 o 
  -3   6  25     1103.51     1061.17     27.09 o 
  -2   6  25       52.86       58.05     17.88 o 
  -1   6  25      211.85      220.14     13.28 o 
   0   6  25        0.12        3.00      3.11 o 
   1   6  25      735.47      747.91     26.16 o 
   2   6  25      619.61      584.41     24.90 o 
   3   6  25        4.17        5.86      2.55 o 
   4   6  25      185.63      212.95     11.05 o 
   5   6  25      281.85      279.03     15.48 o 
   6   6  25       13.29       17.64      3.74 o 
  -7   7  25        2.46        0.90      1.95 o 
  -6   7  25       29.49       39.34      4.31 o 
  -5   7  25      470.25      519.46     20.96 o 
  -4   7  25       22.95       22.66      6.16 o 
  -3   7  25       20.90       18.63      3.21 o 
  -2   7  25      691.91      726.70     21.75 o 
  -1   7  25      340.50      298.16     24.09 o 
   0   7  25       51.70       50.25      8.41 o 
   1   7  25        4.49        2.81      2.62 o 
   2   7  25      166.09      182.88      9.52 o 
   3   7  25      352.37      340.19     14.60 o 
   4   7  25      470.65      446.56     14.19 o 
   5   7  25       98.39      123.53      9.26 o 
  -6   8  25       10.57       16.56      4.33 o 
  -5   8  25      524.41      530.92     24.38 o 
  -4   8  25      427.59      374.83     13.58 o 
  -3   8  25       80.91       90.85     10.97 o 
  -2   8  25      665.68      702.21     33.13 o 
  -1   8  25       66.63       75.38      7.92 o 
   0   8  25       69.08       83.88      8.19 o 
   1   8  25        0.08       -0.01      2.55 o 
   2   8  25      114.94      138.54      7.62 o 
   3   8  25      293.23      300.41     12.40 o 
   4   8  25      383.28      382.98     16.36 o 
  -5   9  25      282.30      273.44     14.21 o 
  -4   9  25      473.99      417.48     38.55 o 
  -3   9  25      280.66      279.80     17.07 o 
  -2   9  25        0.25        0.59      3.24 o 
  -1   9  25       10.23        8.69      3.10 o 
   0   9  25      176.07      175.04     14.43 o 
   1   9  25       38.47       50.76      4.54 o 
   2   9  25        1.59        4.37      1.72 o 
   3   9  25      141.86      119.81      6.57 o 
   4   9  25       56.02       58.33      6.88 o 
  -3  10  25        0.09        2.12      2.29 o 
  -2  10  25      561.87      610.04     17.06 o 
  -1  10  25       26.04       21.02      3.71 o 
   0  10  25        3.94        2.99      1.62 o 
   1  10  25       52.37       63.03      4.14 o 
   2  10  25        0.60        2.12      1.32 o 
   3  10  25        4.66        2.26      2.02 o 
  -2  11  25       62.34       65.67      4.65 o 
  -1  11  25        4.49       11.68      3.41 o 
   0  11  25      202.27      246.93     14.43 o 
   1  11  25        6.56        6.90      2.71 o 
  -6   0  26        0.21        1.73      3.29 o 
  -4   0  26     1158.06     1155.16     40.34 o 
  -2   0  26       17.00       17.29      4.29 o 
   0   0  26        4.63        3.87      2.78 o 
   2   0  26       67.13       66.56     10.41 o 
   4   0  26        0.21        1.39      3.01 o 
   6   0  26        2.17        2.01      2.11 o 
  -8   1  26        5.99       14.98      3.30 o 
  -7   1  26        1.57        1.19      2.03 o 
  -6   1  26      230.54      244.16     12.80 o 
  -5   1  26      392.39      324.99     44.51 o 
  -4   1  26       41.52       48.16      6.16 o 
  -3   1  26       28.60       46.24      4.99 o 
  -2   1  26       91.50       78.27      6.63 o 
  -1   1  26      411.57      401.72     19.15 o 
   0   1  26       72.73       63.48      5.38 o 
   1   1  26       39.01       52.49      9.98 o 
   2   1  26      276.37      286.13     15.72 o 
   3   1  26       76.03       82.94     11.48 o 
   4   1  26       21.54       24.08      4.00 o 
   5   1  26      196.69      165.72      8.40 o 
   6   1  26        2.94        6.93      3.01 o 
  -8   2  26       36.70       40.23      4.94 o 
  -7   2  26       57.21       56.79     10.54 o 
  -6   2  26      277.39      265.11     11.94 o 
  -5   2  26      180.21      169.71     10.38 o 
  -4   2  26       71.00       92.17      8.34 o 
  -3   2  26       31.86       24.15      3.84 o 
  -2   2  26      243.20      273.59     10.60 o 
  -1   2  26        6.69        9.45      2.91 o 
   0   2  26        9.94        3.11      3.30 o 
   1   2  26     1414.90     1468.08     50.54 o 
   2   2  26       78.62       86.85     13.18 o 
   3   2  26       72.14      100.73     12.40 o 
   4   2  26        1.60        1.15      2.25 o 
   5   2  26       76.69       92.03      7.43 o 
   6   2  26        9.68       13.87      3.77 o 
  -7   3  26        0.54        0.95      2.66 o 
  -6   3  26       11.85       24.22      6.13 o 
  -5   3  26        0.15        4.67      2.91 o 
  -4   3  26       46.46       66.00      6.99 o 
  -3   3  26       44.99       36.89      6.83 o 
  -2   3  26      613.73      551.35     22.96 o 
  -1   3  26        1.01        2.89      2.33 o 
   0   3  26       21.55       19.79      3.72 o 
   1   3  26       93.45       87.39     12.77 o 
   2   3  26       66.45       59.07      7.72 o 
   3   3  26      470.18      500.56     43.73 o 
   4   3  26      627.18      674.11     20.86 o 
   5   3  26       55.03       44.94      7.03 o 
   6   3  26        6.32        6.73      3.10 o 
  -7   4  26       33.78       63.82      7.32 o 
  -6   4  26      253.63      221.05     15.05 o 
  -5   4  26       17.85       15.12      3.41 o 
  -4   4  26       59.53       57.79      6.47 o 
  -3   4  26      251.37      243.04     10.81 o 
  -2   4  26       16.29       14.43      4.23 o 
  -1   4  26       10.52       12.62      3.14 o 
   0   4  26        0.04        0.44      2.72 o 
   1   4  26       34.00       37.96      6.49 o 
   2   4  26       94.81      113.64     10.29 o 
   3   4  26       35.31       48.64      6.45 o 
   4   4  26      112.57      118.21      8.66 o 
   5   4  26       17.70       23.20      5.17 o 
   6   4  26       37.74       34.44      4.92 o 
  -7   5  26      125.55      133.97      9.30 o 
  -6   5  26      255.63      297.51     16.37 o 
  -5   5  26       14.53       15.39      4.72 o 
  -4   5  26       13.49       12.59      4.96 o 
  -3   5  26        2.28        6.45      3.25 o 
  -2   5  26      356.11      353.53     16.51 o 
  -1   5  26      121.66      144.31     12.28 o 
   0   5  26       26.56       24.34      5.48 o 
   1   5  26       56.84       50.82      6.95 o 
   2   5  26      151.38      171.18     14.65 o 
   3   5  26      300.24      319.18     15.04 o 
   4   5  26       28.45       26.52      4.96 o 
   5   5  26      244.33      278.54     15.07 o 
   6   5  26      198.58      222.14     10.66 o 
  -6   6  26      162.02      212.29     12.29 o 
  -5   6  26        0.14        2.93      3.00 o 
  -4   6  26      466.58      521.00     23.41 o 
  -3   6  26       28.72       30.28      4.92 o 
  -2   6  26      419.10      428.44     17.09 o 
  -1   6  26        0.83        2.87      2.41 o 
   0   6  26      539.03      533.28     21.29 o 
   1   6  26      101.49      114.37     12.61 o 
   2   6  26      316.05      387.87     13.83 o 
   3   6  26       45.45       53.12      6.03 o 
   4   6  26        2.06        0.25      1.97 o 
   5   6  26        4.24        2.61      2.59 o 
  -6   7  26        4.38        5.79      2.80 o 
  -5   7  26      312.19      325.01     17.48 o 
  -4   7  26       25.31       33.65      5.96 o 
  -3   7  26        2.57        4.95      2.20 o 
  -2   7  26      188.32      214.66     18.25 o 
  -1   7  26      386.35      398.12     24.92 o 
   0   7  26        2.82        4.02      2.58 o 
   1   7  26        6.34        5.01      3.03 o 
   2   7  26       17.31       14.31      2.87 o 
   3   7  26        6.32        8.31      2.57 o 
   4   7  26       70.30       74.30      7.48 o 
   5   7  26       90.33       91.46      6.74 o 
  -5   8  26       32.98       24.56      4.55 o 
  -4   8  26      268.96      277.29     14.93 o 
  -3   8  26      188.48      206.91     14.64 o 
  -2   8  26       12.64       11.14      6.53 o 
  -1   8  26       18.53       24.73      4.41 o 
   0   8  26      230.32      227.77     12.46 o 
   1   8  26      394.72      430.28     13.11 o 
   2   8  26       17.54       22.99      3.13 o 
   3   8  26       61.99       68.36      5.73 o 
   4   8  26        0.23        3.64      1.62 o 
  -3   9  26       74.54       72.93      5.74 o 
  -2   9  26       61.30       59.68      5.74 o 
  -1   9  26        8.61       10.63      3.15 o 
   0   9  26       95.27       98.67      5.86 o 
   1   9  26        1.57        1.16      1.45 o 
   2   9  26      225.55      201.21      8.72 o 
   3   9  26       28.21       31.15      3.91 o 
  -3  10  26       46.72       60.30      6.54 o 
  -2  10  26      121.52      140.94     20.70 o 
  -1  10  26      142.96      102.86     12.14 o 
   0  10  26      164.27      184.35     13.01 o 
   1  10  26       75.31      110.46      9.54 o 
  -7   0  27       12.28        8.74      2.87 o 
  -5   0  27       21.40       17.43      5.23 o 
  -3   0  27     1003.56     1066.78     68.20 o 
  -1   0  27      890.46      841.10     25.30 o 
   1   0  27       60.91       56.20     10.14 o 
   3   0  27      257.90      317.77     18.61 o 
   5   0  27      586.46      571.91     14.33 o 
  -7   1  27       98.65      104.73     13.84 o 
  -6   1  27       62.27       65.58      5.82 o 
  -5   1  27      132.99      119.07      8.40 o 
  -4   1  27       29.22       27.13      4.70 o 
  -3   1  27      170.26      156.30     12.52 o 
  -2   1  27      114.02      125.20      7.01 o 
  -1   1  27       88.06       85.70      5.85 o 
   0   1  27        4.51        5.84      2.83 o 
   1   1  27      491.10      642.97     85.31 o 
   2   1  27      112.02      136.67     16.06 o 
   3   1  27       69.05       83.40      6.79 o 
   4   1  27        2.17        5.15      2.22 o 
   5   1  27       10.27       13.44      2.70 o 
  -7   2  27       87.31       89.95      8.27 o 
  -6   2  27        5.24        2.34      2.83 o 
  -5   2  27       63.90       62.39      6.12 o 
  -4   2  27       18.55       25.13      3.58 o 
  -3   2  27        0.92        1.84      1.89 o 
  -2   2  27      264.08      232.08     10.87 o 
  -1   2  27      140.91      116.58      7.02 o 
   0   2  27       50.07       52.35      9.40 o 
   1   2  27      127.90      136.62     15.17 o 
   2   2  27      156.94      224.02     21.09 o 
   3   2  27        2.54        3.79      3.73 o 
   4   2  27      159.14      174.59     10.01 o 
   5   2  27       62.68       64.39      5.02 o 
   6   2  27      149.72      130.85      7.82 o 
  -7   3  27        0.81       -0.60      2.26 o 
  -6   3  27        7.65        2.52      2.14 o 
  -5   3  27       12.65       17.24      2.60 o 
  -4   3  27       15.33        9.37      2.30 o 
  -3   3  27      513.98      532.29     13.34 o 
  -2   3  27      130.14      129.03      7.02 o 
  -1   3  27      312.61      324.16     18.33 o 
   0   3  27       34.09       26.93      5.29 o 
   1   3  27      254.55      252.80     14.99 o 
   2   3  27      131.42      131.12      8.73 o 
   3   3  27      130.99      136.12      9.76 o 
   4   3  27       48.06       54.12      5.63 o 
   5   3  27      128.51      160.08     11.14 o 
  -7   4  27       12.84       26.22      4.31 o 
  -6   4  27       67.18       68.19      7.95 o 
  -5   4  27       22.72       21.84      5.66 o 
  -4   4  27      486.21      481.59     16.40 o 
  -3   4  27      105.01      102.61      8.49 o 
  -2   4  27       10.05        7.28      2.75 o 
  -1   4  27      103.70       99.41      7.28 o 
   0   4  27        9.10        8.50      4.04 o 
   1   4  27      109.36      146.51     11.39 o 
   2   4  27      449.58      502.41     19.93 o 
   3   4  27       54.61       59.25      6.96 o 
   4   4  27      367.26      406.02     14.19 o 
   5   4  27       50.36       41.09      5.78 o 
  -6   5  27       26.53       45.46      6.22 o 
  -5   5  27       92.89       99.28      9.97 o 
  -4   5  27      288.69      377.46     20.38 o 
  -3   5  27      288.46      359.72     24.64 o 
  -2   5  27      221.32      230.33     10.42 o 
  -1   5  27        0.16        3.42      2.77 o 
   0   5  27      759.44      759.80     29.32 o 
   1   5  27      108.20      127.50     10.40 o 
   2   5  27       34.70       51.60      5.36 o 
   3   5  27      125.06       84.91      7.33 o 
   4   5  27        1.70        4.40      2.58 o 
   5   5  27       94.43       87.99      7.52 o 
  -6   6  27       89.75       72.18      7.51 o 
  -5   6  27        1.94        5.12      2.18 o 
  -4   6  27       70.51       75.39     11.64 o 
  -3   6  27      112.53       99.27      7.41 o 
  -2   6  27      408.28      435.07     16.09 o 
  -1   6  27        3.00        7.49      3.28 o 
   0   6  27        4.80       10.65      3.69 o 
   1   6  27      402.04      388.47     17.00 o 
   2   6  27      321.98      347.55     12.24 o 
   3   6  27      891.77      911.46     21.50 o 
   4   6  27       13.62       15.84      4.03 o 
   5   6  27        3.03        0.30      1.81 o 
  -4   7  27       66.83       55.46      6.10 o 
  -3   7  27       17.26       23.52      3.35 o 
  -2   7  27       50.63       68.11      9.18 o 
  -1   7  27        6.97        1.53      2.42 o 
   0   7  27       31.89       45.01      9.23 o 
   1   7  27      186.15      245.95     10.08 o 
   2   7  27       13.43       13.27      3.86 o 
   3   7  27       87.00       73.99      6.79 o 
   4   7  27       28.45       37.61      4.80 o 
  -4   8  27       15.30        4.08      2.77 o 
  -3   8  27      156.98      129.67     18.61 o 
  -2   8  27        0.79        1.73      2.28 o 
  -1   8  27        0.20        3.18      2.49 o 
   0   8  27        8.45        9.85      2.96 o 
   1   8  27        1.12        3.77      1.77 o 
   2   8  27       91.16      114.48      6.99 o 
   3   8  27       23.49       12.86      3.08 o 
  -3   9  27       31.80       28.27      5.07 o 
  -2   9  27       18.65       28.96      8.56 o 
  -1   9  27       44.75       66.84     10.17 o 
   0   9  27       27.77       16.71      2.30 o 
   1   9  27      341.10      313.62     32.43 o 
   2   9  27       74.64       76.75      6.96 o 
  -1  10  27      163.59      163.16     10.32 o 
   0  10  27       33.71       42.08      5.37 o 
  -6   0  28       17.35        0.42      2.79 o 
  -4   0  28      617.10      656.82     27.77 o 
  -2   0  28      178.29      196.65      9.46 o 
   0   0  28      470.02      458.24     25.50 o 
   2   0  28      286.21      337.19     18.58 o 
   4   0  28      748.66      784.12     22.40 o 
  -6   1  28       37.26       33.44      3.92 o 
  -5   1  28      155.35      142.72      8.51 o 
  -4   1  28       88.31       86.65      7.62 o 
  -3   1  28        5.83        6.20      2.05 o 
  -2   1  28      453.41      500.92     16.31 o 
  -1   1  28       30.58       20.41      4.55 o 
   0   1  28       14.12       13.57      5.42 o 
   1   1  28      106.41      120.13     11.89 o 
   2   1  28      406.50      516.33     24.15 o 
   3   1  28      170.41      192.16     13.74 o 
   4   1  28        4.24        2.28      2.03 o 
   5   1  28       67.51       83.67      6.50 o 
  -6   2  28       55.08       56.64      9.35 o 
  -5   2  28       83.97       70.93      6.73 o 
  -4   2  28       76.78       90.06      7.04 o 
  -3   2  28        0.16        3.29      1.75 o 
  -2   2  28       98.29       95.21      9.92 o 
  -1   2  28      628.16      618.56     17.56 o 
   0   2  28       16.16       14.56      3.85 o 
   1   2  28       15.29       25.57      5.08 o 
   2   2  28        2.37        7.91      5.57 o 
   3   2  28       50.49       61.67      6.25 o 
   4   2  28       68.13       63.31      5.52 o 
   5   2  28      220.44      221.07     10.92 o 
  -6   3  28      173.92      177.36     11.68 o 
  -5   3  28       47.10       52.91      4.98 o 
  -4   3  28       79.34      103.02      6.05 o 
  -3   3  28      216.39      240.26      8.43 o 
  -2   3  28        2.62        4.86      2.27 o 
  -1   3  28        9.14        8.26      2.54 o 
   0   3  28      162.69      179.43     12.02 o 
   1   3  28       38.08       33.25      5.55 o 
   2   3  28     1007.76     1129.23     53.53 o 
   3   3  28      322.21      366.27     14.54 o 
   4   3  28       27.41       37.26      4.20 o 
   5   3  28       48.25       44.92      5.20 o 
  -6   4  28       38.29       50.98      6.27 o 
  -5   4  28        3.17        1.58      1.83 o 
  -4   4  28      279.06      243.83     11.01 o 
  -3   4  28      200.74      175.97     12.76 o 
  -2   4  28        1.58        1.62      2.04 o 
  -1   4  28      298.76      350.91     16.14 o 
   0   4  28       53.77       55.49      6.85 o 
   1   4  28       97.21       85.10     14.08 o 
   2   4  28      318.15      325.95     14.61 o 
   3   4  28       19.32       18.57      6.12 o 
   4   4  28       21.19       18.10      2.91 o 
   5   4  28        3.76        4.30      2.14 o 
  -5   5  28      573.97      557.69     14.04 o 
  -4   5  28       16.96       13.65      3.16 o 
  -3   5  28      137.34      137.20      6.99 o 
  -2   5  28      415.12      416.79     12.93 o 
  -1   5  28      143.73      152.90     21.08 o 
   0   5  28        7.19        3.70      3.68 o 
   1   5  28      189.40      233.24     10.29 o 
   2   5  28      204.49      257.53     12.47 o 
   3   5  28       47.47       32.79      9.67 o 
   4   5  28       38.59       28.20      4.64 o 
  -5   6  28        0.19        3.59      2.34 o 
  -4   6  28       50.53       76.81      5.59 o 
  -3   6  28       21.89       15.73      3.71 o 
  -2   6  28      489.06      502.62     21.27 o 
  -1   6  28       49.43       54.90      6.29 o 
   0   6  28      429.70      487.25     17.98 o 
   1   6  28       18.21       14.24      2.82 o 
   2   6  28       66.40       92.45      7.07 o 
   3   6  28        6.76        8.51      2.48 o 
   4   6  28      585.84      614.03     17.67 o 
  -4   7  28        3.95        3.69      2.59 o 
  -3   7  28       52.11       46.77     12.08 o 
  -2   7  28      468.36      537.52     39.14 o 
  -1   7  28        0.98        5.58      3.92 o 
   0   7  28       26.73       23.37      4.85 o 
   1   7  28      441.86      485.06     12.75 o 
   2   7  28      339.98      448.52     34.07 o 
   3   7  28        0.86        1.37      1.92 o 
  -3   8  28       43.14       59.58      6.86 o 
  -2   8  28      241.50      270.04     29.09 o 
  -1   8  28      477.11      546.48     23.46 o 
   0   8  28       11.03       17.82      2.82 o 
   1   8  28       40.56       48.62      4.45 o 
   2   8  28        1.33        1.82      1.49 o 
  -2   9  28       13.06       24.49      3.94 o 
  -1   9  28       82.68       70.39      6.22 o 
   0   9  28       16.21       17.85      3.78 o 
  -5   0  29       67.52       75.38      8.40 o 
  -3   0  29       13.40       23.82      5.97 o 
  -1   0  29      719.59      754.16     21.90 o 
   1   0  29      740.03      853.23     27.32 o 
   3   0  29       63.49       77.23      6.97 o 
  -6   1  29       10.47        3.72      2.38 o 
  -5   1  29       10.78       13.99      4.70 o 
  -4   1  29      171.65      190.84     26.96 o 
  -3   1  29      467.28      421.78     19.03 o 
  -2   1  29        9.69        4.11      1.70 o 
  -1   1  29       27.38       23.31      4.29 o 
   0   1  29        1.41        3.96      2.34 o 
   1   1  29      196.97      247.46     18.02 o 
   2   1  29      129.55      128.38      8.94 o 
   3   1  29      111.49       91.63      6.47 o 
   4   1  29      233.71      270.87     11.37 o 
  -6   2  29      160.71      188.71     10.74 o 
  -5   2  29       45.15       54.88      8.93 o 
  -4   2  29       13.32       15.00      3.16 o 
  -3   2  29      246.55      264.60      9.59 o 
  -2   2  29        2.31        4.79      1.83 o 
  -1   2  29      192.45      187.01     11.38 o 
   0   2  29      419.81      450.36     44.93 o 
   1   2  29       44.61       65.20      6.74 o 
   2   2  29        4.32       10.20      5.53 o 
   3   2  29      762.01      849.06     40.02 o 
   4   2  29       21.70       19.53      2.75 o 
  -5   3  29        3.50        2.27      2.48 o 
  -4   3  29      233.04      237.72      9.91 o 
  -3   3  29      321.23      328.29     11.87 o 
  -2   3  29       26.02       22.80      3.85 o 
  -1   3  29      574.18      631.75     26.56 o 
   0   3  29      118.92      122.66     13.39 o 
   1   3  29      217.66      247.18     12.58 o 
   2   3  29       11.75       12.90      4.62 o 
   3   3  29      526.29      621.03     20.10 o 
   4   3  29       65.85       82.23      7.01 o 
  -5   4  29        3.65       -2.91      2.91 o 
  -4   4  29       68.10       86.80      6.01 o 
  -3   4  29       37.96       40.83      6.76 o 
  -2   4  29        4.35        4.26      1.97 o 
  -1   4  29      159.21      167.66     15.53 o 
   0   4  29      216.58      272.15     16.51 o 
   1   4  29      374.12      474.83     13.93 o 
   2   4  29      120.74      141.16     14.14 o 
   3   4  29       16.47        9.61      5.58 o 
   4   4  29       49.87       50.68      5.34 o 
  -4   5  29      117.32      113.68      6.34 o 
  -3   5  29       39.17       41.10      3.51 o 
  -2   5  29       13.66       17.56      7.59 o 
  -1   5  29        0.03        1.34      2.23 o 
   0   5  29       69.38       67.24      6.68 o 
   1   5  29        4.96        0.99      1.90 o 
   2   5  29      669.82      762.28     18.88 o 
   3   5  29        1.11        2.34      1.79 o 
  -4   6  29       26.11       15.53      3.52 o 
  -3   6  29       32.12       46.10      6.37 o 
  -2   6  29       37.26       48.53      5.67 o 
  -1   6  29      155.93      159.80     12.05 o 
   0   6  29       64.82       53.58      7.36 o 
   1   6  29       12.89       16.24      2.75 o 
   2   6  29      212.87      248.50      9.82 o 
   3   6  29       71.53       77.86      6.39 o 
  -3   7  29      250.48      284.88     13.87 o 
  -2   7  29      368.89      388.07     12.13 o 
  -1   7  29       15.96       18.33      6.12 o 
   0   7  29       13.32       11.46      2.24 o 
   1   7  29       25.28       24.89      3.56 o 
   2   7  29      707.88      719.27     18.99 o 
  -2   8  29       42.84       47.16      5.67 o 
  -1   8  29       19.29        8.97      2.69 o 
   0   8  29      845.52     1077.21     25.05 o 
  -4   0  30       45.63       48.03      6.72 o 
  -2   0  30      465.72      483.41     22.38 o 
   0   0  30       72.23       67.16      9.86 o 
   2   0  30       65.36       49.27      7.82 o 
  -5   1  30      107.58      120.30      9.36 o 
  -4   1  30      474.20      492.76     20.55 o 
  -3   1  30       66.98       57.49      8.00 o 
  -2   1  30       65.00       63.70      4.58 o 
  -1   1  30       32.11       35.99      5.10 o 
   0   1  30       42.99       44.93      5.08 o 
   1   1  30       45.29       51.85      8.31 o 
   2   1  30        4.86        8.89      2.40 o 
   3   1  30       22.88       27.10      5.27 o 
  -5   2  30      411.75      436.38     16.68 o 
  -4   2  30      214.01      215.65     13.55 o 
  -3   2  30      193.44      197.85      8.90 o 
  -2   2  30       87.90       83.18      5.24 o 
  -1   2  30       76.63       79.12     11.58 o 
   0   2  30       40.82       52.96      5.70 o 
   1   2  30       99.85      113.99     11.77 o 
   2   2  30      218.22      241.75     10.17 o 
   3   2  30       42.54       26.71      3.12 o 
  -5   3  30        6.19        2.20      2.00 o 
  -4   3  30      137.75      163.94     11.43 o 
  -3   3  30      240.49      227.03      9.61 o 
  -2   3  30       30.27       41.49      5.30 o 
  -1   3  30        0.21        0.42      2.25 o 
   0   3  30      351.89      373.10     11.55 o 
   1   3  30      229.22      262.58     11.45 o 
   2   3  30       25.57       24.14      3.54 o 
   3   3  30       10.30        7.73      2.66 o 
  -4   4  30       24.32       31.15      4.85 o 
  -3   4  30       90.90      113.04      9.03 o 
  -2   4  30      362.41      386.30     13.16 o 
  -1   4  30       97.12      118.98     21.27 o 
   0   4  30       12.33       15.63      2.74 o 
   1   4  30      187.27      202.99     19.46 o 
   2   4  30       11.01       14.78      2.89 o 
   3   4  30      201.04      191.91      9.79 o 
  -3   5  30        0.39        3.55      2.58 o 
  -2   5  30       69.37       80.41     12.61 o 
  -1   5  30      628.20      665.77     30.21 o 
   0   5  30       16.11       20.27      2.87 o 
   1   5  30       27.08       31.69      6.39 o 
   2   5  30       29.84       30.72      5.24 o 
  -2   6  30       12.66       20.23      4.30 o 
  -1   6  30      301.63      317.20     11.27 o 
   0   6  30      631.47      729.11     17.31 o 
   1   6  30      332.30      379.55     32.22 o 
  -1   7  30       11.90        7.93      2.79 o 
  -1   0  31        5.25       -0.79      2.65 o 
   1   0  31      111.50      141.32     12.03 o 
  -2   1  31        9.05       10.79      3.31 o 
  -1   1  31        1.38        3.29      1.40 o 
   0   1  31       89.74       78.61      8.08 o 
   1   1  31        3.41        4.92      2.13 o 
   2   1  31        1.08        0.17      1.48 o 
  -2   2  31        1.12        6.47      2.94 o 
  -1   2  31        7.98       10.33      2.09 o 
   0   2  31       13.13       11.50      2.16 o 
   1   2  31      104.43      123.97     23.81 o 
   2   2  31      449.22      450.14     18.85 o 
  -2   3  31       82.62      100.51      6.30 o 
  -1   3  31        8.80       13.34      2.12 o 
   0   3  31        4.58        6.77      2.64 o 
   1   3  31       10.18       12.27      2.40 o 
   2   3  31        0.96        1.12      1.87 o 
  -2   4  31       31.00       26.34      4.51 o 
  -1   4  31      112.55      130.90     13.70 o 
   0   4  31      117.97      141.24     24.85 o 
   1   4  31        0.81        3.09      1.66 o 
  -1   5  31       10.23       12.87      3.40 o 
   0   5  31       95.41       99.89      6.41 o 
   0   0  32       85.62       91.29      8.35 o 
   0   1  32       58.82       58.92      4.67 o 
   1   1  32      507.69      523.89     31.96 o 
   0   2  32       37.34       45.10      5.70 o 
                                                 
